# Supplementary material for: High-throughput triazole-based combinatorial click chemistry for the synthesis and identification of functional metal complexes
Source: Nat Commun. 2025 Dec 23;16:11195. doi: 10.1038/s41467-025-67341-z (PMC12728216; doi:10.1038/s41467-025-67341-z)
Supplement: Supplementary file 6 — Source Data [file 41467_2025_67341_MOESM6_ESM.xlsx]

## Sheet: Tz-4-P
Compound	Concatenated SMILES	Peak_Percentage (254 nm)	MS_Retention_Time (min)	SDR activity (µM, S.Aureus)	MIC (µM, S.Aureus)	Toxicity (Average % HEK293T growth at 50 µM)	Toxicity (Standard Deviation of HEK293T growth)
M1Y1	C=CCCCN.C#CC1=CC=CC=N1	68.6579	2.58596	N.A.	N.A.	68.4498	15.136
M2Y1	CC(=O)NCCN.C#CC1=CC=CC=N1	60.9744	0.65598	N.A.	N.A.	72.9829	11.8084
M3Y1	C1CCC(CC1)N.C#CC1=CC=CC=N1	73.6386	2.84268	N.A.	N.A.	77.5343	16.4731
M4Y1	C1=CC=C(C=C1)CN.C#CC1=CC=CC=N1	82.6321	2.70602	N.A.	N.A.	75.1912	20.0571
M5Y1	C[C@@H](C1=CC=CC=C1)N.C#CC1=CC=CC=N1	85.6052	2.94749	N.A.	N.A.	69.1426	17.1899
M6Y1	C1=CC=C2C(=C1)C(=CN2)CCN.C#CC1=CC=CC=N1	79.3306	2.81823	N.A.	N.A.	75.5574	16.2064
M7Y1	COC1=C(C=C(C=C1)CCN)OC.C#CC1=CC=CC=N1	39.9216	2.55016	50	50	72.5372	2.05816
M8Y1	C1=CC=C(C=C1)N.C#CC1=CC=CC=N1	91.4602	2.97352	N.A.	N.A.	62.7545	3.37484
M9Y1	CC1=CC(=CC(=C1)N)C.C#CC1=CC=CC=N1	83.5305	3.75983	N.A.	N.A.	59.2543	3.81359
M10Y1	CCC1=CC=C(C=C1)N.C#CC1=CC=CC=N1	94.2871	3.70041	N.A.	N.A.	63.0712	1.06494
M11Y1	COC(=O)C1=CC=C(C=C1)N.C#CC1=CC=CC=N1	60.3295	3.22643	N.A.	N.A.	65.1167	3.47344
M12Y1	NC1=C(OC)C=CC(OC)=C1.C#CC1=CC=CC=N1	82.0695	3.10711	N.A.	N.A.	56.0296	5.05004
M13Y1	C1=CC(=CC=C1N)Br.C#CC1=CC=CC=N1	85.8811	3.63263	N.A.	N.A.	68.6959	22.9528
M14Y1	CC1=CC(=CC(=C1Br)C)N.C#CC1=CC=CC=N1	89.6396	4.37761	N.A.	N.A.	73.4785	15.7095
M15Y1	CC(=O)OCC1=C(N2[C@@H]([C@@H](C2=O)N)SC1)C(=O)O.C#CC1=CC=CC=N1	51.4916	2.19348	N.A.	N.A.	85.2014	21.333
M16Y1	CC1([C@@H](N2[C@H](S1)[C@@H](C2=O)NC(=O)[C@@H](C3=CC=CC=C3)N)C(=O)O)C.C#CC1=CC=CC=N1	36.6484	2.76796	N.A.	N.A.	83.3495	19.4584
M17Y1	NC1=CC=C(F)C=C1.C#CC1=CC=CC=N1	83.1135	3.09527	N.A.	N.A.	71.3359	18.8346
M18Y1	NCC1=CC=C(C)O1.C#CC1=CC=CC=N1	79.4878	2.66094	N.A.	N.A.	75.2989	13.2203
M19Y1	CC1=CC(=C(C(=C1)C)N)C.C#CC1=CC=CC=N1	87.5862	3.65773	N.A.	N.A.	69.2871	5.83448
M20Y1	COC1=C(C=CC(=C1)N)F.C#CC1=CC=CC=N1	66.3154	3.24037	N.A.	N.A.	83.4078	11.24
M21Y1	NC1CCCC2=C1C=CC=C2.C#CC1=CC=CC=N1	87.6295	3.36574	N.A.	N.A.	79.8293	9.71223
M22Y1	NCC1=CC=C(C(F)(F)F)C=C1.C#CC1=CC=CC=N1	81.8775	3.3887	N.A.	N.A.	77.3888	1.71264
M23Y1	COC1=CC=C(C=C1)C2=CC(=CC=C2)N.C#CC1=CC=CC=N1	67.8942	4.03973	N.A.	N.A.	54.6548	4.63613
M24Y1	NCC1N(C(OC(C)(C)C)=O)CCC1.C#CC1=CC=CC=N1	80.5845	3.00174	N.A.	N.A.	66.5979	4.88398
M1Y2	C=CCCCN.CC1=NC(=CC=C1)C#C	61.9237	2.38638	N.A.	N.A.	77.7542	16.0702
M2Y2	CC(=O)NCCN.CC1=NC(=CC=C1)C#C	72.0942	0.664702	N.A.	N.A.	90.1147	18.1556
M3Y2	C1CCC(CC1)N.CC1=NC(=CC=C1)C#C	67.1936	2.60126	N.A.	N.A.	84.286	21.8272
M4Y2	C1=CC=C(C=C1)CN.CC1=NC(=CC=C1)C#C	79.6074	2.5533	N.A.	N.A.	80.0364	19.0903
M5Y2	C[C@@H](C1=CC=CC=C1)N.CC1=NC(=CC=C1)C#C	83.3734	2.80111	N.A.	N.A.	74.6435	18.1727
M6Y2	C1=CC=C2C(=C1)C(=CN2)CCN.CC1=NC(=CC=C1)C#C	75.7728	2.62186	N.A.	N.A.	71.4323	15.1265
M7Y2	COC1=C(C=C(C=C1)CCN)OC.CC1=NC(=CC=C1)C#C	82.325	2.39054	N.A.	N.A.	61.4558	4.71511
M8Y2	C1=CC=C(C=C1)N.CC1=NC(=CC=C1)C#C	85.0827	2.86989	N.A.	N.A.	81.9883	11.9578
M9Y2	CC1=CC(=CC(=C1)N)C.CC1=NC(=CC=C1)C#C	76.8558	3.73194	N.A.	N.A.	76.2408	2.82757
M10Y2	CCC1=CC=C(C=C1)N.CC1=NC(=CC=C1)C#C	92.5647	3.6537	N.A.	N.A.	61.5814	6.4279
M11Y2	COC(=O)C1=CC=C(C=C1)N.CC1=NC(=CC=C1)C#C	55.9088	3.20637	N.A.	N.A.	77.2336	8.7415
M12Y2	NC1=C(OC)C=CC(OC)=C1.CC1=NC(=CC=C1)C#C	74.2813	2.99692	N.A.	N.A.	61.3841	10.7123
M13Y2	C1=CC(=CC=C1N)Br.CC1=NC(=CC=C1)C#C	91.0187	3.65179	N.A.	N.A.	65.6234	17.6027
M14Y2	CC1=CC(=CC(=C1Br)C)N.CC1=NC(=CC=C1)C#C	72.3768	4.45902	N.A.	N.A.	68.7058	14.01
M15Y2	CC(=O)OCC1=C(N2[C@@H]([C@@H](C2=O)N)SC1)C(=O)O.CC1=NC(=CC=C1)C#C	51.2196	2.07707	N.A.	N.A.	86.4974	22.0108
M16Y2	CC1([C@@H](N2[C@H](S1)[C@@H](C2=O)NC(=O)[C@@H](C3=CC=CC=C3)N)C(=O)O)C.CC1=NC(=CC=C1)C#C	43.012	2.65862	12.5	12.5	74.3242	18.4889
M17Y2	NC1=CC=C(F)C=C1.CC1=NC(=CC=C1)C#C	83.6062	3.01523	N.A.	N.A.	69.8969	21.1106
M18Y2	NCC1=CC=C(C)O1.CC1=NC(=CC=C1)C#C	77.8229	2.49527	N.A.	N.A.	75.9858	17.4269
M19Y2	CC1=CC(=C(C(=C1)C)N)C.CC1=NC(=CC=C1)C#C	83.0143	3.61855	N.A.	N.A.	83.0602	7.12164
M20Y2	COC1=C(C=CC(=C1)N)F.CC1=NC(=CC=C1)C#C	74.5939	3.20747	N.A.	N.A.	80.3289	11.8217
M21Y2	NC1CCCC2=C1C=CC=C2.CC1=NC(=CC=C1)C#C	78.5842	3.25077	N.A.	N.A.	86.2079	4.413
M22Y2	NCC1=CC=C(C(F)(F)F)C=C1.CC1=NC(=CC=C1)C#C	61.8445	3.30305	N.A.	N.A.	72.9176	4.94398
M23Y2	COC1=CC=C(C=C1)C2=CC(=CC=C2)N.CC1=NC(=CC=C1)C#C	66.9889	4.07493	N.A.	N.A.	61.1865	4.36228
M24Y2	NCC1N(C(OC(C)(C)C)=O)CCC1.CC1=NC(=CC=C1)C#C	73.894	2.87337	N.A.	N.A.	63.5699	7.38029
M1Y3	C=CCCCN.COC1=C(N=CC=C1)C#C	50.2272	2.14773	N.A.	N.A.	85.9461	20.8196
M2Y3	CC(=O)NCCN.COC1=C(N=CC=C1)C#C	80.3132	0.656005	N.A.	N.A.	83.7236	16.8349
M3Y3	C1CCC(CC1)N.COC1=C(N=CC=C1)C#C	71.4387	2.30745	N.A.	N.A.	80.6032	16.198
M4Y3	C1=CC=C(C=C1)CN.COC1=C(N=CC=C1)C#C	82.1208	2.2044	N.A.	N.A.	81.0127	20.0401
M5Y3	C[C@@H](C1=CC=CC=C1)N.COC1=C(N=CC=C1)C#C	90.6886	2.39117	N.A.	N.A.	79.5653	19.1367
M6Y3	C1=CC=C2C(=C1)C(=CN2)CCN.COC1=C(N=CC=C1)C#C	79.7608	2.33328	N.A.	N.A.	71.1408	11.5385
M7Y3	COC1=C(C=C(C=C1)CCN)OC.COC1=C(N=CC=C1)C#C	91.4106	2.09743	N.A.	N.A.	72.8516	2.58392
M8Y3	C1=CC=C(C=C1)N.COC1=C(N=CC=C1)C#C	93.1944	2.35332	N.A.	N.A.	72.669	3.64758
M9Y3	CC1=CC(=CC(=C1)N)C.COC1=C(N=CC=C1)C#C	90.7805	3.03787	N.A.	N.A.	52.8392	2.19465
M10Y3	CCC1=CC=C(C=C1)N.COC1=C(N=CC=C1)C#C	93.538	3.01173	N.A.	N.A.	57.0228	4.9686
M11Y3	COC(=O)C1=CC=C(C=C1)N.COC1=C(N=CC=C1)C#C	56.0169	2.61307	N.A.	N.A.	78.1089	3.73935
M12Y3	NC1=C(OC)C=CC(OC)=C1.COC1=C(N=CC=C1)C#C	34.3578	2.51848	N.A.	N.A.	44.5858	7.03237
M13Y3	C1=CC(=CC=C1N)Br.COC1=C(N=CC=C1)C#C	79.115	2.97173	N.A.	N.A.	68.6358	24.6425
M14Y3	CC1=CC(=CC(=C1Br)C)N.COC1=C(N=CC=C1)C#C	55.8361	3.62416	N.A.	N.A.	62.6489	16.581
M15Y3	CC(=O)OCC1=C(N2[C@@H]([C@@H](C2=O)N)SC1)C(=O)O.COC1=C(N=CC=C1)C#C	80.6461	1.80825	N.A.	N.A.	79.6805	14.6755
M16Y3	CC1([C@@H](N2[C@H](S1)[C@@H](C2=O)NC(=O)[C@@H](C3=CC=CC=C3)N)C(=O)O)C.COC1=C(N=CC=C1)C#C	66.8856	2.35902	12.5	3.13	78.2679	14.1006
M17Y3	NC1=CC=C(F)C=C1.COC1=C(N=CC=C1)C#C	98.8817	2.48203	N.A.	N.A.	70.129	17.4942
M18Y3	NCC1=CC=C(C)O1.COC1=C(N=CC=C1)C#C	80.4019	2.17896	N.A.	N.A.	77.7901	13.3775
M19Y3	CC1=CC(=C(C(=C1)C)N)C.COC1=C(N=CC=C1)C#C	87.8453	2.96231	N.A.	N.A.	70.6495	8.77078
M20Y3	COC1=C(C=CC(=C1)N)F.COC1=C(N=CC=C1)C#C	83.0564	2.65497	N.A.	N.A.	69.2974	6.43896
M21Y3	NC1CCCC2=C1C=CC=C2.COC1=C(N=CC=C1)C#C	80.6252	2.71001	N.A.	N.A.	62.2227	6.13092
M22Y3	NCC1=CC=C(C(F)(F)F)C=C1.COC1=C(N=CC=C1)C#C	74.8084	2.82172	N.A.	N.A.	75.6402	2.90902
M23Y3	COC1=CC=C(C=C1)C2=CC(=CC=C2)N.COC1=C(N=CC=C1)C#C	67.0453	3.38889	50	50	55.5919	12.3607
M24Y3	NCC1N(C(OC(C)(C)C)=O)CCC1.COC1=C(N=CC=C1)C#C	74.9213	2.46855	N.A.	N.A.	63.3919	7.13927
M1Y4	C=CCCCN.C#CC1=NC=C(C=C1)Br	75.4976	3.79069	N.A.	N.A.	75.0449	20.4383
M2Y4	CC(=O)NCCN.C#CC1=NC=C(C=C1)Br	92.7187	2.26495	N.A.	N.A.	78.3462	11.9668
M3Y4	C1CCC(CC1)N.C#CC1=NC=C(C=C1)Br	73.8405	4.08843	N.A.	N.A.	74.36	16.1611
M4Y4	C1=CC=C(C=C1)CN.C#CC1=NC=C(C=C1)Br	83.1778	3.79561	N.A.	N.A.	72.6269	18.9822
M5Y4	C[C@@H](C1=CC=CC=C1)N.C#CC1=NC=C(C=C1)Br	92.0567	3.99349	N.A.	N.A.	68.3225	19.1627
M6Y4	C1=CC=C2C(=C1)C(=CN2)CCN.C#CC1=NC=C(C=C1)Br	87.6287	3.75189	N.A.	N.A.	72.5839	9.47922
M7Y4	COC1=C(C=C(C=C1)CCN)OC.C#CC1=NC=C(C=C1)Br	90.1595	3.56453	N.A.	N.A.	78.141	17.6206
M8Y4	C1=CC=C(C=C1)N.C#CC1=NC=C(C=C1)Br	90.8855	4.0242	N.A.	N.A.	75.1127	5.81372
M9Y4	CC1=CC(=CC(=C1)N)C.C#CC1=NC=C(C=C1)Br	89.3002	4.65834	N.A.	N.A.	76.2925	2.80689
M10Y4	CCC1=CC=C(C=C1)N.C#CC1=NC=C(C=C1)Br	93.4874	4.59842	N.A.	N.A.	65.6896	4.01632
M11Y4	COC(=O)C1=CC=C(C=C1)N.C#CC1=NC=C(C=C1)Br	18.3935	4.12569	N.A.	N.A.	77.1417	2.76938
M12Y4	NC1=C(OC)C=CC(OC)=C1.C#CC1=NC=C(C=C1)Br	86.4675	4.11655	N.A.	N.A.	63.7341	6.4268
M13Y4	C1=CC(=CC=C1N)Br.C#CC1=NC=C(C=C1)Br	56.6453	4.47719	N.A.	N.A.	71.9798	9.81811
M14Y4	CC1=CC(=CC(=C1Br)C)N.C#CC1=NC=C(C=C1)Br	58.4684	5.1607	N.A.	N.A.	71.1938	5.99042
M15Y4	CC(=O)OCC1=C(N2[C@@H]([C@@H](C2=O)N)SC1)C(=O)O.C#CC1=NC=C(C=C1)Br	47.2879	3.18228	N.A.	N.A.	76.825	4.4755
M16Y4	CC1([C@@H](N2[C@H](S1)[C@@H](C2=O)NC(=O)[C@@H](C3=CC=CC=C3)N)C(=O)O)C.C#CC1=NC=C(C=C1)Br	44.1305	3.5931	N.A.	N.A.	75.6932	9.03174
M17Y4	NC1=CC=C(F)C=C1.C#CC1=NC=C(C=C1)Br	86.4393	4.05706	N.A.	N.A.	70.8119	17.1655
M18Y4	NCC1=CC=C(C)O1.C#CC1=NC=C(C=C1)Br	85.1423	3.75122	N.A.	N.A.	73.2857	9.75244
M19Y4	CC1=CC(=C(C(=C1)C)N)C.C#CC1=NC=C(C=C1)Br	83.6757	4.51854	N.A.	N.A.	78.4734	4.43582
M20Y4	COC1=C(C=CC(=C1)N)F.C#CC1=NC=C(C=C1)Br	62.3011	4.12806	N.A.	N.A.	67.9188	0.54892
M21Y4	NC1CCCC2=C1C=CC=C2.C#CC1=NC=C(C=C1)Br	90.298	4.38126	N.A.	N.A.	69.9167	5.10759
M22Y4	NCC1=CC=C(C(F)(F)F)C=C1.C#CC1=NC=C(C=C1)Br	88.1857	4.17493	N.A.	N.A.	71.8666	4.75824
M23Y4	COC1=CC=C(C=C1)C2=CC(=CC=C2)N.C#CC1=NC=C(C=C1)Br	80.3408	4.76733	N.A.	N.A.	63.4473	2.23459
M24Y4	NCC1N(C(OC(C)(C)C)=O)CCC1.C#CC1=NC=C(C=C1)Br	61.7657	3.98095	N.A.	N.A.	57.8119	5.37328

## Sheet: IrCN
Compound	Concatenated SMILES	Peak_Percentage (254 nm)	MS_Retention_Time (min)	SDR activity (µM, S.Aureus)	MIC (µM, S.Aureus)	Toxicity (Average % HEK293T growth at 50 µM)	Toxicity (Standard Deviation of HEK293T growth)
IrCN_M1Y1	C=CCCCN.C#CC1=CC=CC=N1.C1(C2=NC=CC=C2)=CC=CC=C1.C3(C4=NC=CC=C4)=CC=CC=C3.[Ir]	40.4384	3.10265	12.5	3.13	32.5499	10.1688
IrCN_M2Y1	CC(=O)NCCN.C#CC1=CC=CC=N1.C1(C2=NC=CC=C2)=CC=CC=C1.C3(C4=NC=CC=C4)=CC=CC=C3.[Ir]	82.5465	2.63491	50	25	35.1654	7.21418
IrCN_M3Y1	C1CCC(CC1)N.C#CC1=CC=CC=N1.C1(C2=NC=CC=C2)=CC=CC=C1.C3(C4=NC=CC=C4)=CC=CC=C3.[Ir]	58.6677	3.18553	12.5	0.78	22.2726	3.27221
IrCN_M4Y1	C1=CC=C(C=C1)CN.C#CC1=CC=CC=N1.C1(C2=NC=CC=C2)=CC=CC=C1.C3(C4=NC=CC=C4)=CC=CC=C3.[Ir]	71.9349	3.09326	12.5	0.78	4.72116	0.221525
IrCN_M5Y1	C[C@@H](C1=CC=CC=C1)N.C#CC1=CC=CC=N1.C1(C2=NC=CC=C2)=CC=CC=C1.C3(C4=NC=CC=C4)=CC=CC=C3.[Ir]	80.7474	3.13695	12.5	0.78	19.5044	3.09272
IrCN_M6Y1	C1=CC=C2C(=C1)C(=CN2)CCN.C#CC1=CC=CC=N1.C1(C2=NC=CC=C2)=CC=CC=C1.C3(C4=NC=CC=C4)=CC=CC=C3.[Ir]	83.4217	3.11909	12.5	0.78	7.01587	1.38677
IrCN_M7Y1	COC1=C(C=C(C=C1)CCN)OC.C#CC1=CC=CC=N1.C1(C2=NC=CC=C2)=CC=CC=C1.C3(C4=NC=CC=C4)=CC=CC=C3.[Ir]	30.5873	3.03932	12.5	6.25	26.1448	4.03579
IrCN_M8Y1	C1=CC=C(C=C1)N.C#CC1=CC=CC=N1.C1(C2=NC=CC=C2)=CC=CC=C1.C3(C4=NC=CC=C4)=CC=CC=C3.[Ir]	81.101	3.08446	12.5	0.78	13.9904	5.44303
IrCN_M9Y1	CC1=CC(=CC(=C1)N)C.C#CC1=CC=CC=N1.C1(C2=NC=CC=C2)=CC=CC=C1.C3(C4=NC=CC=C4)=CC=CC=C3.[Ir]	72.4376	3.30021	12.5	0.78	4.29193	0.348983
IrCN_M10Y1	CCC1=CC=C(C=C1)N.C#CC1=CC=CC=N1.C1(C2=NC=CC=C2)=CC=CC=C1.C3(C4=NC=CC=C4)=CC=CC=C3.[Ir]	78.9751	3.30677	12.5	0.78	4.82123	0.244491
IrCN_M11Y1	COC(=O)C1=CC=C(C=C1)N.C#CC1=CC=CC=N1.C1(C2=NC=CC=C2)=CC=CC=C1.C3(C4=NC=CC=C4)=CC=CC=C3.[Ir]	38.1744	3.10845	12.5	6.25	38.6116	4.92824
IrCN_M12Y1	NC1=C(OC)C=CC(OC)=C1.C#CC1=CC=CC=N1.C1(C2=NC=CC=C2)=CC=CC=C1.C3(C4=NC=CC=C4)=CC=CC=C3.[Ir]	72.1799	3.15098	12.5	1.56	29.0097	3.37412
IrCN_M13Y1	C1=CC(=CC=C1N)Br.C#CC1=CC=CC=N1.C1(C2=NC=CC=C2)=CC=CC=C1.C3(C4=NC=CC=C4)=CC=CC=C3.[Ir]	41.7639	3.23819	12.5	3.13	3.33435	1.64343
IrCN_M14Y1	CC1=CC(=CC(=C1Br)C)N.C#CC1=CC=CC=N1.C1(C2=NC=CC=C2)=CC=CC=C1.C3(C4=NC=CC=C4)=CC=CC=C3.[Ir]	74.219	3.4571	12.5	3.13	6.91609	1.01077
IrCN_M15Y1	CC(=O)OCC1=C(N2[C@@H]([C@@H](C2=O)N)SC1)C(=O)O.C#CC1=CC=CC=N1.C1(C2=NC=CC=C2)=CC=CC=C1.C3(C4=NC=CC=C4)=CC=CC=C3.[Ir]	28.2641	2.98964	12.5	50	50.0723	4.53766
IrCN_M16Y1	CC1([C@@H](N2[C@H](S1)[C@@H](C2=O)NC(=O)[C@@H](C3=CC=CC=C3)N)C(=O)O)C.C#CC1=CC=CC=N1.C1(C2=NC=CC=C2)=CC=CC=C1.C3(C4=NC=CC=C4)=CC=CC=C3.[Ir]	63.9635	3.0625	12.5	12.5	40.6792	3.44986
IrCN_M17Y1	NC1=CC=C(F)C=C1.C#CC1=CC=CC=N1.C1(C2=NC=CC=C2)=CC=CC=C1.C3(C4=NC=CC=C4)=CC=CC=C3.[Ir]	45.1108	3.10447	12.5	3.13	31.9143	3.28811
IrCN_M18Y1	NCC1=CC=C(C)O1.C#CC1=CC=CC=N1.C1(C2=NC=CC=C2)=CC=CC=C1.C3(C4=NC=CC=C4)=CC=CC=C3.[Ir]	74.1893	3.0841	12.5	0.78	9.6038	1.0735
IrCN_M19Y1	CC1=CC(=C(C(=C1)C)N)C.C#CC1=CC=CC=N1.C1(C2=NC=CC=C2)=CC=CC=C1.C3(C4=NC=CC=C4)=CC=CC=C3.[Ir]	71.0893	3.33057	12.5	0.39	5.4505	0.466997
IrCN_M20Y1	COC1=C(C=CC(=C1)N)F.C#CC1=CC=CC=N1.C1(C2=NC=CC=C2)=CC=CC=C1.C3(C4=NC=CC=C4)=CC=CC=C3.[Ir]	81.0658	3.12608	12.5	1.56	7.72445	1.7082
IrCN_M21Y1	NC1CCCC2=C1C=CC=C2.C#CC1=CC=CC=N1.C1(C2=NC=CC=C2)=CC=CC=C1.C3(C4=NC=CC=C4)=CC=CC=C3.[Ir]	73.5374	3.27489	12.5	0.39	4.91261	0.421089
IrCN_M22Y1	NCC1=CC=C(C(F)(F)F)C=C1.C#CC1=CC=CC=N1.C1(C2=NC=CC=C2)=CC=CC=C1.C3(C4=NC=CC=C4)=CC=CC=C3.[Ir]	79.5178	3.27034	12.5	0.78	4.56429	0.773073
IrCN_M23Y1	COC1=CC=C(C=C1)C2=CC(=CC=C2)N.C#CC1=CC=CC=N1.C1(C2=NC=CC=C2)=CC=CC=C1.C3(C4=NC=CC=C4)=CC=CC=C3.[Ir]	78.9427	3.4262	12.5	12.5	2.79576	0.408184
IrCN_M24Y1	NCC1N(C(OC(C)(C)C)=O)CCC1.C#CC1=CC=CC=N1.C1(C2=NC=CC=C2)=CC=CC=C1.C3(C4=NC=CC=C4)=CC=CC=C3.[Ir]	66.3011	3.30276	12.5	1.56	25.6342	7.84644
IrCN_M1Y2	C=CCCCN.CC1=NC(=CC=C1)C#C.C1(C2=NC=CC=C2)=CC=CC=C1.C3(C4=NC=CC=C4)=CC=CC=C3.[Ir]	27.9614	3.17855	12.5	1.56	3.63125	1.10786
IrCN_M2Y2	CC(=O)NCCN.CC1=NC(=CC=C1)C#C.C1(C2=NC=CC=C2)=CC=CC=C1.C3(C4=NC=CC=C4)=CC=CC=C3.[Ir]	83.6409	2.71434	12.5	12.5	19.3151	5.68438
IrCN_M3Y2	C1CCC(CC1)N.CC1=NC(=CC=C1)C#C.C1(C2=NC=CC=C2)=CC=CC=C1.C3(C4=NC=CC=C4)=CC=CC=C3.[Ir]	32.5881	3.27686	12.5	12.5	28.9106	2.40718
IrCN_M4Y2	C1=CC=C(C=C1)CN.CC1=NC(=CC=C1)C#C.C1(C2=NC=CC=C2)=CC=CC=C1.C3(C4=NC=CC=C4)=CC=CC=C3.[Ir]	59.0658	3.16799	12.5	0.78	21.9719	1.33799
IrCN_M5Y2	C[C@@H](C1=CC=CC=C1)N.CC1=NC(=CC=C1)C#C.C1(C2=NC=CC=C2)=CC=CC=C1.C3(C4=NC=CC=C4)=CC=CC=C3.[Ir]	72.3477	3.22847	12.5	0.39	9.60973	5.00691
IrCN_M6Y2	C1=CC=C2C(=C1)C(=CN2)CCN.CC1=NC(=CC=C1)C#C.C1(C2=NC=CC=C2)=CC=CC=C1.C3(C4=NC=CC=C4)=CC=CC=C3.[Ir]	75.0361	3.18594	12.5	0.78	12.9841	7.66473
IrCN_M7Y2	COC1=C(C=C(C=C1)CCN)OC.CC1=NC(=CC=C1)C#C.C1(C2=NC=CC=C2)=CC=CC=C1.C3(C4=NC=CC=C4)=CC=CC=C3.[Ir]	83.9532	3.08827	12.5	1.56	18.231	9.6351
IrCN_M8Y2	C1=CC=C(C=C1)N.CC1=NC(=CC=C1)C#C.C1(C2=NC=CC=C2)=CC=CC=C1.C3(C4=NC=CC=C4)=CC=CC=C3.[Ir]	67.2295	3.15876	12.5	0.78	23.962	4.93238
IrCN_M9Y2	CC1=CC(=CC(=C1)N)C.CC1=NC(=CC=C1)C#C.C1(C2=NC=CC=C2)=CC=CC=C1.C3(C4=NC=CC=C4)=CC=CC=C3.[Ir]	26.9108	3.37486	12.5	3.13	10.3424	3.31709
IrCN_M10Y2	CCC1=CC=C(C=C1)N.CC1=NC(=CC=C1)C#C.C1(C2=NC=CC=C2)=CC=CC=C1.C3(C4=NC=CC=C4)=CC=CC=C3.[Ir]	57.1157	3.39086	12.5	12.5	8.4072	1.60985
IrCN_M11Y2	COC(=O)C1=CC=C(C=C1)N.CC1=NC(=CC=C1)C#C.C1(C2=NC=CC=C2)=CC=CC=C1.C3(C4=NC=CC=C4)=CC=CC=C3.[Ir]	32.5841	3.1774	12.5	3.13	23.181	4.10183
IrCN_M12Y2	NC1=C(OC)C=CC(OC)=C1.CC1=NC(=CC=C1)C#C.C1(C2=NC=CC=C2)=CC=CC=C1.C3(C4=NC=CC=C4)=CC=CC=C3.[Ir]	20.8715	3.24056	12.5	6.25	42.2368	2.54099
IrCN_M13Y2	C1=CC(=CC=C1N)Br.CC1=NC(=CC=C1)C#C.C1(C2=NC=CC=C2)=CC=CC=C1.C3(C4=NC=CC=C4)=CC=CC=C3.[Ir]	67.2024	3.30045	12.5	1.56	4.53515	1.51363
IrCN_M14Y2	CC1=CC(=CC(=C1Br)C)N.CC1=NC(=CC=C1)C#C.C1(C2=NC=CC=C2)=CC=CC=C1.C3(C4=NC=CC=C4)=CC=CC=C3.[Ir]	11.5469	3.5398	12.5	12.5	5.75662	0.939668
IrCN_M15Y2	CC(=O)OCC1=C(N2[C@@H]([C@@H](C2=O)N)SC1)C(=O)O.CC1=NC(=CC=C1)C#C.C1(C2=NC=CC=C2)=CC=CC=C1.C3(C4=NC=CC=C4)=CC=CC=C3.[Ir]	27.5661	3.05093	12.5	50	44.6809	0.802903
IrCN_M16Y2	CC1([C@@H](N2[C@H](S1)[C@@H](C2=O)NC(=O)[C@@H](C3=CC=CC=C3)N)C(=O)O)C.CC1=NC(=CC=C1)C#C.C1(C2=NC=CC=C2)=CC=CC=C1.C3(C4=NC=CC=C4)=CC=CC=C3.[Ir]	64.8972	3.12497	12.5	12.5	42.72	3.39069
IrCN_M17Y2	NC1=CC=C(F)C=C1.CC1=NC(=CC=C1)C#C.C1(C2=NC=CC=C2)=CC=CC=C1.C3(C4=NC=CC=C4)=CC=CC=C3.[Ir]	71.1954	3.17558	12.5	0.78	2.89533	0.487532
IrCN_M18Y2	NCC1=CC=C(C)O1.CC1=NC(=CC=C1)C#C.C1(C2=NC=CC=C2)=CC=CC=C1.C3(C4=NC=CC=C4)=CC=CC=C3.[Ir]	65.8459	3.15209	12.5	0.78	8.96299	2.59603
IrCN_M19Y2	CC1=CC(=C(C(=C1)C)N)C.CC1=NC(=CC=C1)C#C.C1(C2=NC=CC=C2)=CC=CC=C1.C3(C4=NC=CC=C4)=CC=CC=C3.[Ir]	68.9686	3.37943	12.5	0.39	4.73687	0.262425
IrCN_M20Y2	COC1=C(C=CC(=C1)N)F.CC1=NC(=CC=C1)C#C.C1(C2=NC=CC=C2)=CC=CC=C1.C3(C4=NC=CC=C4)=CC=CC=C3.[Ir]	35.9157	3.21184	12.5	3.13	16.024	4.58928
IrCN_M21Y2	NC1CCCC2=C1C=CC=C2.CC1=NC(=CC=C1)C#C.C1(C2=NC=CC=C2)=CC=CC=C1.C3(C4=NC=CC=C4)=CC=CC=C3.[Ir]	67.2954	3.35113	12.5	0.78	6.60888	0.734503
IrCN_M22Y2	NCC1=CC=C(C(F)(F)F)C=C1.CC1=NC(=CC=C1)C#C.C1(C2=NC=CC=C2)=CC=CC=C1.C3(C4=NC=CC=C4)=CC=CC=C3.[Ir]	75.0184	3.32179	12.5	1.56	6.13059	0.76036
IrCN_M23Y2	COC1=CC=C(C=C1)C2=CC(=CC=C2)N.CC1=NC(=CC=C1)C#C.C1(C2=NC=CC=C2)=CC=CC=C1.C3(C4=NC=CC=C4)=CC=CC=C3.[Ir]	22.3623	3.50071	12.5	12.5	33.1449	5.62287
IrCN_M24Y2	NCC1N(C(OC(C)(C)C)=O)CCC1.CC1=NC(=CC=C1)C#C.C1(C2=NC=CC=C2)=CC=CC=C1.C3(C4=NC=CC=C4)=CC=CC=C3.[Ir]	47.5162	3.35004	12.5	3.13	17.5964	2.2205
IrCN_M1Y3	C=CCCCN.COC1=C(N=CC=C1)C#C.C1(C2=NC=CC=C2)=CC=CC=C1.C3(C4=NC=CC=C4)=CC=CC=C3.[Ir]	31.7621	3.2069	12.5	N.A.	20.8763	4.99759
IrCN_M2Y3	CC(=O)NCCN.COC1=C(N=CC=C1)C#C.C1(C2=NC=CC=C2)=CC=CC=C1.C3(C4=NC=CC=C4)=CC=CC=C3.[Ir]	41.4642	2.72808	12.5	6.25	31.1488	7.49441
IrCN_M3Y3	C1CCC(CC1)N.COC1=C(N=CC=C1)C#C.C1(C2=NC=CC=C2)=CC=CC=C1.C3(C4=NC=CC=C4)=CC=CC=C3.[Ir]	27.2944	3.31429	12.5	1.56	13.4832	0.69682
IrCN_M4Y3	C1=CC=C(C=C1)CN.COC1=C(N=CC=C1)C#C.C1(C2=NC=CC=C2)=CC=CC=C1.C3(C4=NC=CC=C4)=CC=CC=C3.[Ir]	42.5524	3.17966	12.5	1.56	16.0367	1.52889
IrCN_M5Y3	C[C@@H](C1=CC=CC=C1)N.COC1=C(N=CC=C1)C#C.C1(C2=NC=CC=C2)=CC=CC=C1.C3(C4=NC=CC=C4)=CC=CC=C3.[Ir]	25.3013	3.25128	12.5	6.25	23.5738	2.61336
IrCN_M6Y3	C1=CC=C2C(=C1)C(=CN2)CCN.COC1=C(N=CC=C1)C#C.C1(C2=NC=CC=C2)=CC=CC=C1.C3(C4=NC=CC=C4)=CC=CC=C3.[Ir]	38.2252	3.20826	12.5	6.25	25.4536	2.14057
IrCN_M7Y3	COC1=C(C=C(C=C1)CCN)OC.COC1=C(N=CC=C1)C#C.C1(C2=NC=CC=C2)=CC=CC=C1.C3(C4=NC=CC=C4)=CC=CC=C3.[Ir]	43.8734	3.11379	12.5	3.13	33.2647	7.12141
IrCN_M8Y3	C1=CC=C(C=C1)N.COC1=C(N=CC=C1)C#C.C1(C2=NC=CC=C2)=CC=CC=C1.C3(C4=NC=CC=C4)=CC=CC=C3.[Ir]	58.7703	3.19599	12.5	0.78	23.3463	1.60379
IrCN_M9Y3	CC1=CC(=CC(=C1)N)C.COC1=C(N=CC=C1)C#C.C1(C2=NC=CC=C2)=CC=CC=C1.C3(C4=NC=CC=C4)=CC=CC=C3.[Ir]	31.164	3.42134	12.5	6.25	31.2691	4.83686
IrCN_M10Y3	CCC1=CC=C(C=C1)N.COC1=C(N=CC=C1)C#C.C1(C2=NC=CC=C2)=CC=CC=C1.C3(C4=NC=CC=C4)=CC=CC=C3.[Ir]	47.2473	3.42152	12.5	6.25	22.1563	4.85843
IrCN_M11Y3	COC(=O)C1=CC=C(C=C1)N.COC1=C(N=CC=C1)C#C.C1(C2=NC=CC=C2)=CC=CC=C1.C3(C4=NC=CC=C4)=CC=CC=C3.[Ir]	27.2986	3.19852	12.5	12.5	25.3414	5.24727
IrCN_M12Y3	NC1=C(OC)C=CC(OC)=C1.COC1=C(N=CC=C1)C#C.C1(C2=NC=CC=C2)=CC=CC=C1.C3(C4=NC=CC=C4)=CC=CC=C3.[Ir]	21.4331	3.22982	12.5	12.5	29.0052	2.50347
IrCN_M13Y3	C1=CC(=CC=C1N)Br.COC1=C(N=CC=C1)C#C.C1(C2=NC=CC=C2)=CC=CC=C1.C3(C4=NC=CC=C4)=CC=CC=C3.[Ir]	45.6225	3.33954	12.5	1.56	3.32762	0.373033
IrCN_M14Y3	CC1=CC(=CC(=C1Br)C)N.COC1=C(N=CC=C1)C#C.C1(C2=NC=CC=C2)=CC=CC=C1.C3(C4=NC=CC=C4)=CC=CC=C3.[Ir]	33.8042	3.5887	12.5	12.5	19.4881	3.20491
IrCN_M15Y3	CC(=O)OCC1=C(N2[C@@H]([C@@H](C2=O)N)SC1)C(=O)O.COC1=C(N=CC=C1)C#C.C1(C2=NC=CC=C2)=CC=CC=C1.C3(C4=NC=CC=C4)=CC=CC=C3.[Ir]	14.5545	3.90293	50	50	53.16	4.16009
IrCN_M16Y3	CC1([C@@H](N2[C@H](S1)[C@@H](C2=O)NC(=O)[C@@H](C3=CC=CC=C3)N)C(=O)O)C.COC1=C(N=CC=C1)C#C.C1(C2=NC=CC=C2)=CC=CC=C1.C3(C4=NC=CC=C4)=CC=CC=C3.[Ir]	50.671	3.13022	12.5	1.56	47.827	4.60081
IrCN_M17Y3	NC1=CC=C(F)C=C1.COC1=C(N=CC=C1)C#C.C1(C2=NC=CC=C2)=CC=CC=C1.C3(C4=NC=CC=C4)=CC=CC=C3.[Ir]	53.4652	3.20017	12.5	0.78	16.628	5.28253
IrCN_M18Y3	NCC1=CC=C(C)O1.COC1=C(N=CC=C1)C#C.C1(C2=NC=CC=C2)=CC=CC=C1.C3(C4=NC=CC=C4)=CC=CC=C3.[Ir]	47.7542	3.16087	12.5	1.56	18.2341	1.46811
IrCN_M19Y3	CC1=CC(=C(C(=C1)C)N)C.COC1=C(N=CC=C1)C#C.C1(C2=NC=CC=C2)=CC=CC=C1.C3(C4=NC=CC=C4)=CC=CC=C3.[Ir]	46.941	3.41812	12.5	0.78	6.69836	0.582989
IrCN_M20Y3	COC1=C(C=CC(=C1)N)F.COC1=C(N=CC=C1)C#C.C1(C2=NC=CC=C2)=CC=CC=C1.C3(C4=NC=CC=C4)=CC=CC=C3.[Ir]	48.2632	3.21935	12.5	6.25	33.1315	6.18411
IrCN_M21Y3	NC1CCCC2=C1C=CC=C2.COC1=C(N=CC=C1)C#C.C1(C2=NC=CC=C2)=CC=CC=C1.C3(C4=NC=CC=C4)=CC=CC=C3.[Ir]	36.107	3.3462	12.5	1.56	24.5817	4.34257
IrCN_M22Y3	NCC1=CC=C(C(F)(F)F)C=C1.COC1=C(N=CC=C1)C#C.C1(C2=NC=CC=C2)=CC=CC=C1.C3(C4=NC=CC=C4)=CC=CC=C3.[Ir]	43.3769	3.34869	12.5	1.56	9.71845	4.14406
IrCN_M23Y3	COC1=CC=C(C=C1)C2=CC(=CC=C2)N.COC1=C(N=CC=C1)C#C.C1(C2=NC=CC=C2)=CC=CC=C1.C3(C4=NC=CC=C4)=CC=CC=C3.[Ir]	41.1023	3.52221	12.5	12.5	3.75935	1.06237
IrCN_M24Y3	NCC1N(C(OC(C)(C)C)=O)CCC1.COC1=C(N=CC=C1)C#C.C1(C2=NC=CC=C2)=CC=CC=C1.C3(C4=NC=CC=C4)=CC=CC=C3.[Ir]	42.0328	3.36918	12.5	3.13	11.5023	1.95288
IrCN_M1Y4	C=CCCCN.C#CC1=NC=C(C=C1)Br.C1(C2=NC=CC=C2)=CC=CC=C1.C3(C4=NC=CC=C4)=CC=CC=C3.[Ir]	48.3722	3.23703	12.5	1.56	10.5746	2.07722
IrCN_M2Y4	CC(=O)NCCN.C#CC1=NC=C(C=C1)Br.C1(C2=NC=CC=C2)=CC=CC=C1.C3(C4=NC=CC=C4)=CC=CC=C3.[Ir]	90.2675	2.79301	12.5	12.5	36.7885	6.49883
IrCN_M3Y4	C1CCC(CC1)N.C#CC1=NC=C(C=C1)Br.C1(C2=NC=CC=C2)=CC=CC=C1.C3(C4=NC=CC=C4)=CC=CC=C3.[Ir]	55.9113	3.32846	12.5	1.56	4.08077	0.906677
IrCN_M4Y4	C1=CC=C(C=C1)CN.C#CC1=NC=C(C=C1)Br.C1(C2=NC=CC=C2)=CC=CC=C1.C3(C4=NC=CC=C4)=CC=CC=C3.[Ir]	12.0294	3.23375	12.5	50	26.5336	3.21875
IrCN_M5Y4	C[C@@H](C1=CC=CC=C1)N.C#CC1=NC=C(C=C1)Br.C1(C2=NC=CC=C2)=CC=CC=C1.C3(C4=NC=CC=C4)=CC=CC=C3.[Ir]	84.8056	3.26147	12.5	0.78	20.2864	1.63643
IrCN_M6Y4	C1=CC=C2C(=C1)C(=CN2)CCN.C#CC1=NC=C(C=C1)Br.C1(C2=NC=CC=C2)=CC=CC=C1.C3(C4=NC=CC=C4)=CC=CC=C3.[Ir]	68.2377	3.24082	12.5	0.78	6.40153	3.18235
IrCN_M7Y4	COC1=C(C=C(C=C1)CCN)OC.C#CC1=NC=C(C=C1)Br.C1(C2=NC=CC=C2)=CC=CC=C1.C3(C4=NC=CC=C4)=CC=CC=C3.[Ir]	66.4411	3.15031	12.5	6.25	23.5264	6.5968
IrCN_M8Y4	C1=CC=C(C=C1)N.C#CC1=NC=C(C=C1)Br.C1(C2=NC=CC=C2)=CC=CC=C1.C3(C4=NC=CC=C4)=CC=CC=C3.[Ir]	75.9386	3.2281	12.5	3.13	27.0366	6.37507
IrCN_M9Y4	CC1=CC(=CC(=C1)N)C.C#CC1=NC=C(C=C1)Br.C1(C2=NC=CC=C2)=CC=CC=C1.C3(C4=NC=CC=C4)=CC=CC=C3.[Ir]	42.2137	3.41216	12.5	3.13	8.63323	2.34567
IrCN_M10Y4	CCC1=CC=C(C=C1)N.C#CC1=NC=C(C=C1)Br.C1(C2=NC=CC=C2)=CC=CC=C1.C3(C4=NC=CC=C4)=CC=CC=C3.[Ir]	79.6239	3.40503	12.5	1.56	6.83266	0.823705
IrCN_M11Y4	COC(=O)C1=CC=C(C=C1)N.C#CC1=NC=C(C=C1)Br.C1(C2=NC=CC=C2)=CC=CC=C1.C3(C4=NC=CC=C4)=CC=CC=C3.[Ir]	19.8178	3.22553	12.5	12.5	33.844	3.1711
IrCN_M12Y4	NC1=C(OC)C=CC(OC)=C1.C#CC1=NC=C(C=C1)Br.C1(C2=NC=CC=C2)=CC=CC=C1.C3(C4=NC=CC=C4)=CC=CC=C3.[Ir]	22.5233	3.28231	12.5	6.25	25.9394	6.58552
IrCN_M13Y4	C1=CC(=CC=C1N)Br.C#CC1=NC=C(C=C1)Br.C1(C2=NC=CC=C2)=CC=CC=C1.C3(C4=NC=CC=C4)=CC=CC=C3.[Ir]	79.2733	3.32291	12.5	6.25	4.14035	0.950684
IrCN_M14Y4	CC1=CC(=CC(=C1Br)C)N.C#CC1=NC=C(C=C1)Br.C1(C2=NC=CC=C2)=CC=CC=C1.C3(C4=NC=CC=C4)=CC=CC=C3.[Ir]	63.4153	3.56804	12.5	12.5	8.91289	2.66925
IrCN_M15Y4	CC(=O)OCC1=C(N2[C@@H]([C@@H](C2=O)N)SC1)C(=O)O.C#CC1=NC=C(C=C1)Br.C1(C2=NC=CC=C2)=CC=CC=C1.C3(C4=NC=CC=C4)=CC=CC=C3.[Ir]	26.5668	3.14101	50	50	42.1744	4.20193
IrCN_M16Y4	CC1([C@@H](N2[C@H](S1)[C@@H](C2=O)NC(=O)[C@@H](C3=CC=CC=C3)N)C(=O)O)C.C#CC1=NC=C(C=C1)Br.C1(C2=NC=CC=C2)=CC=CC=C1.C3(C4=NC=CC=C4)=CC=CC=C3.[Ir]	50.9853	3.21301	12.5	25	36.2009	1.22131
IrCN_M17Y4	NC1=CC=C(F)C=C1.C#CC1=NC=C(C=C1)Br.C1(C2=NC=CC=C2)=CC=CC=C1.C3(C4=NC=CC=C4)=CC=CC=C3.[Ir]	64.3483	3.21619	12.5	1.56	22.8046	2.11354
IrCN_M18Y4	NCC1=CC=C(C)O1.C#CC1=NC=C(C=C1)Br.C1(C2=NC=CC=C2)=CC=CC=C1.C3(C4=NC=CC=C4)=CC=CC=C3.[Ir]	71.0673	3.21299	12.5	0.78	12.721	7.26604
IrCN_M19Y4	CC1=CC(=C(C(=C1)C)N)C.C#CC1=NC=C(C=C1)Br.C1(C2=NC=CC=C2)=CC=CC=C1.C3(C4=NC=CC=C4)=CC=CC=C3.[Ir]	68.0107	3.44419	12.5	0.78	6.94139	0.570386
IrCN_M20Y4	COC1=C(C=CC(=C1)N)F.C#CC1=NC=C(C=C1)Br.C1(C2=NC=CC=C2)=CC=CC=C1.C3(C4=NC=CC=C4)=CC=CC=C3.[Ir]	67.5536	3.23341	12.5	3.13	19.0991	7.51017
IrCN_M21Y4	NC1CCCC2=C1C=CC=C2.C#CC1=NC=C(C=C1)Br.C1(C2=NC=CC=C2)=CC=CC=C1.C3(C4=NC=CC=C4)=CC=CC=C3.[Ir]	77.4857	3.37576	12.5	1.56	17.9218	5.10845
IrCN_M22Y4	NCC1=CC=C(C(F)(F)F)C=C1.C#CC1=NC=C(C=C1)Br.C1(C2=NC=CC=C2)=CC=CC=C1.C3(C4=NC=CC=C4)=CC=CC=C3.[Ir]	79.2479	3.37503	12.5	1.56	10.1128	3.26786
IrCN_M23Y4	COC1=CC=C(C=C1)C2=CC(=CC=C2)N.C#CC1=NC=C(C=C1)Br.C1(C2=NC=CC=C2)=CC=CC=C1.C3(C4=NC=CC=C4)=CC=CC=C3.[Ir]	46.6534	3.52441	50	25	18.5475	3.6618
IrCN_M24Y4	NCC1N(C(OC(C)(C)C)=O)CCC1.C#CC1=NC=C(C=C1)Br.C1(C2=NC=CC=C2)=CC=CC=C1.C3(C4=NC=CC=C4)=CC=CC=C3.[Ir]	44.8675	3.4296	12.5	12.5	27.5814	4.3392

## Sheet: IrCp(Tz-4-P)
Compound	Concatenated SMILES	Peak_Percentage (254 nm, Parent ion)	MS_Retention_Time (min, Parent ion)	Peak_Percentage (254 nm, 2+ ion)	MS_Retention_Time (min, 2+ ion)	Total Peak_Percentage
IrCpM1Y1	C=CCCCN.C#CC1=CC=CC=N1.CC1=C(C)C(C)=C(C)C1C.[Ir].[Cl]	37.5661	2.42049	12.5169	1.53963	50.083
IrCpM2Y1	CC(=O)NCCN.C#CC1=CC=CC=N1.CC1=C(C)C(C)=C(C)C1C.[Ir].[Cl]	27.757	1.71582	37.377	0.579115	65.134
IrCpM3Y1	C1CCC(CC1)N.C#CC1=CC=CC=N1.CC1=C(C)C(C)=C(C)C1C.[Ir].[Cl]	42.6925	2.53327	15.7904	1.64004	58.483
IrCpM4Y1	C1=CC=C(C=C1)CN.C#CC1=CC=CC=N1.CC1=C(C)C(C)=C(C)C1C.[Ir].[Cl]	51.5228	2.43555	14.3453	1.57868	65.8681
IrCpM5Y1	C[C@@H](C1=CC=CC=C1)N.C#CC1=CC=CC=N1.CC1=C(C)C(C)=C(C)C1C.[Ir].[Cl]	52.8967	2.52882	16.8994	1.67041	69.7961
IrCpM6Y1	C1=CC=C2C(=C1)C(=CN2)CCN.C#CC1=CC=CC=N1.CC1=C(C)C(C)=C(C)C1C.[Ir].[Cl]	46.9355	2.5182	20.1125	1.7237	67.048
IrCpM7Y1	COC1=C(C=C(C=C1)CCN)OC.C#CC1=CC=CC=N1.CC1=C(C)C(C)=C(C)C1C.[Ir].[Cl]	31.7851	2.33977	13.3469	1.54601	45.132
IrCpM8Y1	C1=CC=C(C=C1)N.C#CC1=CC=CC=N1.CC1=C(C)C(C)=C(C)C1C.[Ir].[Cl]	60.1552	2.37841	11.4996	1.49568	71.6548
IrCpM9Y1	CC1=CC(=CC(=C1)N)C.C#CC1=CC=CC=N1.CC1=C(C)C(C)=C(C)C1C.[Ir].[Cl]	54.654	2.72286	17.0587	1.84897	71.7127
IrCpM10Y1	CCC1=CC=C(C=C1)N.C#CC1=CC=CC=N1.CC1=C(C)C(C)=C(C)C1C.[Ir].[Cl]	64.66	2.7108	17.9732	1.84427	82.6332
IrCpM11Y1	COC(=O)C1=CC=C(C=C1)N.C#CC1=CC=CC=N1.CC1=C(C)C(C)=C(C)C1C.[Ir].[Cl]	58.3048	2.42964	8.43935	1.58972	66.7441
IrCpM12Y1	NC1=C(OC)C=CC(OC)=C1.C#CC1=CC=CC=N1.CC1=C(C)C(C)=C(C)C1C.[Ir].[Cl]	48.8558	2.52927	17.1203	1.67717	65.9761
IrCpM13Y1	C1=CC(=CC=C1N)Br.C#CC1=CC=CC=N1.CC1=C(C)C(C)=C(C)C1C.[Ir].[Cl]	57.9191	2.62072	15.1998	1.74172	73.1189
IrCpM14Y1	CC1=CC(=CC(=C1Br)C)N.C#CC1=CC=CC=N1.CC1=C(C)C(C)=C(C)C1C.[Ir].[Cl]	10.2925	0.858767	3.10003	2.0491	13.3926
IrCpM15Y1	CC(=O)OCC1=C(N2[C@@H]([C@@H](C2=O)N)SC1)C(=O)O.C#CC1=CC=CC=N1.CC1=C(C)C(C)=C(C)C1C.[Ir].[Cl]	30.4285	2.12697	15.0491	0.665235	45.4776
IrCpM16Y1	CC1([C@@H](N2[C@H](S1)[C@@H](C2=O)NC(=O)[C@@H](C3=CC=CC=C3)N)C(=O)O)C.C#CC1=CC=CC=N1.CC1=C(C)C(C)=C(C)C1C.[Ir].[Cl]	24.725	2.45768	14.9976	1.72851	39.7226
IrCpM17Y1	NC1=CC=C(F)C=C1.C#CC1=CC=CC=N1.CC1=C(C)C(C)=C(C)C1C.[Ir].[Cl]	52.0476	2.41994	16.3115	1.53922	68.3591
IrCpM18Y1	NCC1=CC=C(C)O1.C#CC1=CC=CC=N1.CC1=C(C)C(C)=C(C)C1C.[Ir].[Cl]	44.9338	2.41699	17.1457	1.60038	62.0796
IrCpM19Y1	CC1=CC(=C(C(=C1)C)N)C.C#CC1=CC=CC=N1.CC1=C(C)C(C)=C(C)C1C.[Ir].[Cl]	51.3686	2.75677	22.9742	1.88958	74.3428
IrCpM20Y1	COC1=C(C=CC(=C1)N)F.C#CC1=CC=CC=N1.CC1=C(C)C(C)=C(C)C1C.[Ir].[Cl]	43.7037	2.51843	18.5599	1.66848	62.2636
IrCpM21Y1	NC1CCCC2=C1C=CC=C2.C#CC1=CC=CC=N1.CC1=C(C)C(C)=C(C)C1C.[Ir].[Cl]	41.8562	2.69407	27.0001	1.8173	68.8563
IrCpM22Y1	NCC1=CC=C(C(F)(F)F)C=C1.C#CC1=CC=CC=N1.CC1=C(C)C(C)=C(C)C1C.[Ir].[Cl]	47.6477	2.705	24.0142	1.89711	71.6619
IrCpM23Y1	COC1=CC=C(C=C1)C2=CC(=CC=C2)N.C#CC1=CC=CC=N1.CC1=C(C)C(C)=C(C)C1C.[Ir].[Cl]	53.0098	2.89419	22.2612	2.06305	75.271
IrCpM24Y1	NCC1N(C(OC(C)(C)C)=O)CCC1.C#CC1=CC=CC=N1.CC1=C(C)C(C)=C(C)C1C.[Ir].[Cl]	47.7607	2.63596	22.7491	1.78559	70.5098
IrCpM1Y2	C=CCCCN.CC1=NC(=CC=C1)C#C.CC1=C(C)C(C)=C(C)C1C.[Ir].[Cl]	44.599	2.45818	10.8616	1.52986	55.4606
IrCpM2Y2	CC(=O)NCCN.CC1=NC(=CC=C1)C#C.CC1=C(C)C(C)=C(C)C1C.[Ir].[Cl]	39.203	1.79466	41.465	0.582828	80.668
IrCpM3Y2	C1CCC(CC1)N.CC1=NC(=CC=C1)C#C.CC1=C(C)C(C)=C(C)C1C.[Ir].[Cl]	44.9893	2.56472	15.0288	1.62102	60.0182
IrCpM4Y2	C1=CC=C(C=C1)CN.CC1=NC(=CC=C1)C#C.CC1=C(C)C(C)=C(C)C1C.[Ir].[Cl]	53.1382	2.47436	15.9414	1.57298	69.0796
IrCpM5Y2	C[C@@H](C1=CC=CC=C1)N.CC1=NC(=CC=C1)C#C.CC1=C(C)C(C)=C(C)C1C.[Ir].[Cl]	51.0045	2.56369	21.3658	1.66664	72.3703
IrCpM6Y2	C1=CC=C2C(=C1)C(=CN2)CCN.CC1=NC(=CC=C1)C#C.CC1=C(C)C(C)=C(C)C1C.[Ir].[Cl]	44.8335	2.56444	23.6755	1.7198	68.509
IrCpM7Y2	COC1=C(C=C(C=C1)CCN)OC.CC1=NC(=CC=C1)C#C.CC1=C(C)C(C)=C(C)C1C.[Ir].[Cl]	50.118	2.36632	15.4313	1.53563	65.5493
IrCpM8Y2	C1=CC=C(C=C1)N.CC1=NC(=CC=C1)C#C.CC1=C(C)C(C)=C(C)C1C.[Ir].[Cl]	53.5544	2.41586	11.7007	1.48411	65.2551
IrCpM9Y2	CC1=CC(=CC(=C1)N)C.CC1=NC(=CC=C1)C#C.CC1=C(C)C(C)=C(C)C1C.[Ir].[Cl]	39.4469	2.74428	15.4023	1.83175	54.8492
IrCpM10Y2	CCC1=CC=C(C=C1)N.CC1=NC(=CC=C1)C#C.CC1=C(C)C(C)=C(C)C1C.[Ir].[Cl]	54.8763	2.74194	27.0153	1.83676	81.8916
IrCpM11Y2	COC(=O)C1=CC=C(C=C1)N.CC1=NC(=CC=C1)C#C.CC1=C(C)C(C)=C(C)C1C.[Ir].[Cl]	55.1085	2.46807	10.2091	1.58708	65.3176
IrCpM12Y2	NC1=C(OC)C=CC(OC)=C1.CC1=NC(=CC=C1)C#C.CC1=C(C)C(C)=C(C)C1C.[Ir].[Cl]	40.1504	2.56858	20.1869	1.66785	60.3373
IrCpM13Y2	C1=CC(=CC=C1N)Br.CC1=NC(=CC=C1)C#C.CC1=C(C)C(C)=C(C)C1C.[Ir].[Cl]	42.2532	2.63987	28.2918	1.72411	70.545
IrCpM14Y2	CC1=CC(=CC(=C1Br)C)N.CC1=NC(=CC=C1)C#C.CC1=C(C)C(C)=C(C)C1C.[Ir].[Cl]	26.0142	2.9532	37.5397	2.02373	63.5539
IrCpM15Y2	CC(=O)OCC1=C(N2[C@@H]([C@@H](C2=O)N)SC1)C(=O)O.CC1=NC(=CC=C1)C#C.CC1=C(C)C(C)=C(C)C1C.[Ir].[Cl]	31.416	2.20643	10.0479	0.669007	41.4639
IrCpM16Y2	CC1([C@@H](N2[C@H](S1)[C@@H](C2=O)NC(=O)[C@@H](C3=CC=CC=C3)N)C(=O)O)C.CC1=NC(=CC=C1)C#C.CC1=C(C)C(C)=C(C)C1C.[Ir].[Cl]	29.3913	2.51079	17.7735	1.73957	47.1648
IrCpM17Y2	NC1=CC=C(F)C=C1.CC1=NC(=CC=C1)C#C.CC1=C(C)C(C)=C(C)C1C.[Ir].[Cl]	3.85501	2.46581	6.92471	1.5322	10.7797
IrCpM18Y2	NCC1=CC=C(C)O1.CC1=NC(=CC=C1)C#C.CC1=C(C)C(C)=C(C)C1C.[Ir].[Cl]	32.2319	2.46406	24.8354	1.54274	57.0673
IrCpM19Y2	CC1=CC(=C(C(=C1)C)N)C.CC1=NC(=CC=C1)C#C.CC1=C(C)C(C)=C(C)C1C.[Ir].[Cl]	40.8696	2.777	32.4731	1.85535	73.3427
IrCpM20Y2	COC1=C(C=CC(=C1)N)F.CC1=NC(=CC=C1)C#C.CC1=C(C)C(C)=C(C)C1C.[Ir].[Cl]	51.9699	2.54609	19.9349	1.65165	71.9048
IrCpM21Y2	NC1CCCC2=C1C=CC=C2.CC1=NC(=CC=C1)C#C.CC1=C(C)C(C)=C(C)C1C.[Ir].[Cl]	37.6016	2.71927	32.6921	1.80109	70.2937
IrCpM22Y2	NCC1=CC=C(C(F)(F)F)C=C1.CC1=NC(=CC=C1)C#C.CC1=C(C)C(C)=C(C)C1C.[Ir].[Cl]	38.7886	2.72892	36.0757	1.88686	74.8643
IrCpM23Y2	COC1=CC=C(C=C1)C2=CC(=CC=C2)N.CC1=NC(=CC=C1)C#C.CC1=C(C)C(C)=C(C)C1C.[Ir].[Cl]	34.1307	2.92481	33.9856	2.0598	68.1163
IrCpM24Y2	NCC1N(C(OC(C)(C)C)=O)CCC1.CC1=NC(=CC=C1)C#C.CC1=C(C)C(C)=C(C)C1C.[Ir].[Cl]	41.6659	2.6952	24.3142	1.79381	65.9801
IrCpM1Y3	C=CCCCN.COC1=C(N=CC=C1)C#C.CC1=C(C)C(C)=C(C)C1C.[Ir].[Cl]	20.5599	2.56266	24.8197	1.6727	45.3796
IrCpM2Y3	CC(=O)NCCN.COC1=C(N=CC=C1)C#C.CC1=C(C)C(C)=C(C)C1C.[Ir].[Cl]	29.4983	1.82009	37.7485	0.661545	67.2468
IrCpM3Y3	C1CCC(CC1)N.COC1=C(N=CC=C1)C#C.CC1=C(C)C(C)=C(C)C1C.[Ir].[Cl]	18.2351	2.68358	26.4536	1.771	44.6887
IrCpM4Y3	C1=CC=C(C=C1)CN.COC1=C(N=CC=C1)C#C.CC1=C(C)C(C)=C(C)C1C.[Ir].[Cl]	30.7867	2.55189	24.5263	1.70672	55.313
IrCpM5Y3	C[C@@H](C1=CC=CC=C1)N.COC1=C(N=CC=C1)C#C.CC1=C(C)C(C)=C(C)C1C.[Ir].[Cl]	35.866	2.65036	26.4153	1.78791	62.2812
IrCpM6Y3	C1=CC=C2C(=C1)C(=CN2)CCN.COC1=C(N=CC=C1)C#C.CC1=C(C)C(C)=C(C)C1C.[Ir].[Cl]	33.2449	2.61991	27.8145	1.80795	61.0595
IrCpM7Y3	COC1=C(C=C(C=C1)CCN)OC.COC1=C(N=CC=C1)C#C.CC1=C(C)C(C)=C(C)C1C.[Ir].[Cl]	34.7573	2.44379	23.1068	1.64075	57.8641
IrCpM8Y3	C1=CC=C(C=C1)N.COC1=C(N=CC=C1)C#C.CC1=C(C)C(C)=C(C)C1C.[Ir].[Cl]	39.3933	2.51939	23.6036	1.64192	62.9968
IrCpM9Y3	CC1=CC(=CC(=C1)N)C.COC1=C(N=CC=C1)C#C.CC1=C(C)C(C)=C(C)C1C.[Ir].[Cl]	38.6761	2.85215	23.987	1.96386	62.663
IrCpM10Y3	CCC1=CC=C(C=C1)N.COC1=C(N=CC=C1)C#C.CC1=C(C)C(C)=C(C)C1C.[Ir].[Cl]	41.5513	2.84075	25.9986	1.96084	67.5498
IrCpM11Y3	COC(=O)C1=CC=C(C=C1)N.COC1=C(N=CC=C1)C#C.CC1=C(C)C(C)=C(C)C1C.[Ir].[Cl]	26.7265	2.5617	19.4203	1.71756	46.1468
IrCpM12Y3	NC1=C(OC)C=CC(OC)=C1.COC1=C(N=CC=C1)C#C.CC1=C(C)C(C)=C(C)C1C.[Ir].[Cl]	21.5654	2.63788	22.7671	1.7914	44.3325
IrCpM13Y3	C1=CC(=CC=C1N)Br.COC1=C(N=CC=C1)C#C.CC1=C(C)C(C)=C(C)C1C.[Ir].[Cl]	40.1565	2.74821	24.1626	1.86978	64.3191
IrCpM14Y3	CC1=CC(=CC(=C1Br)C)N.COC1=C(N=CC=C1)C#C.CC1=C(C)C(C)=C(C)C1C.[Ir].[Cl]	23.9454	3.08259	16.1668	2.15945	40.1122
IrCpM15Y3	CC(=O)OCC1=C(N2[C@@H]([C@@H](C2=O)N)SC1)C(=O)O.COC1=C(N=CC=C1)C#C.CC1=C(C)C(C)=C(C)C1C.[Ir].[Cl]	29.8906	2.24419	15.2395	1.52866	45.1301
IrCpM16Y3	CC1([C@@H](N2[C@H](S1)[C@@H](C2=O)NC(=O)[C@@H](C3=CC=CC=C3)N)C(=O)O)C.COC1=C(N=CC=C1)C#C.CC1=C(C)C(C)=C(C)C1C.[Ir].[Cl]	27.2466	2.54279	25.2114	1.8121	52.458
IrCpM17Y3	NC1=CC=C(F)C=C1.COC1=C(N=CC=C1)C#C.CC1=C(C)C(C)=C(C)C1C.[Ir].[Cl]	41.6806	2.55525	29.2135	1.67303	70.8941
IrCpM18Y3	NCC1=CC=C(C)O1.COC1=C(N=CC=C1)C#C.CC1=C(C)C(C)=C(C)C1C.[Ir].[Cl]	33.1723	2.53345	27.7063	1.66741	60.8786
IrCpM19Y3	CC1=CC(=C(C(=C1)C)N)C.COC1=C(N=CC=C1)C#C.CC1=C(C)C(C)=C(C)C1C.[Ir].[Cl]	40.4827	2.8642	25.6871	1.97211	66.1698
IrCpM20Y3	COC1=C(C=CC(=C1)N)F.COC1=C(N=CC=C1)C#C.CC1=C(C)C(C)=C(C)C1C.[Ir].[Cl]	41.5599	2.64097	29.7186	1.77465	71.2785
IrCpM21Y3	NC1CCCC2=C1C=CC=C2.COC1=C(N=CC=C1)C#C.CC1=C(C)C(C)=C(C)C1C.[Ir].[Cl]	28.9355	2.80104	29.3032	1.92384	58.2388
IrCpM22Y3	NCC1=CC=C(C(F)(F)F)C=C1.COC1=C(N=CC=C1)C#C.CC1=C(C)C(C)=C(C)C1C.[Ir].[Cl]	34.3044	2.79835	24.4605	1.99077	58.7649
IrCpM23Y3	COC1=CC=C(C=C1)C2=CC(=CC=C2)N.COC1=C(N=CC=C1)C#C.CC1=C(C)C(C)=C(C)C1C.[Ir].[Cl]	32.7704	3.00885	19.4224	2.17165	52.1929
IrCpM24Y3	NCC1N(C(OC(C)(C)C)=O)CCC1.COC1=C(N=CC=C1)C#C.CC1=C(C)C(C)=C(C)C1C.[Ir].[Cl]	25.6433	2.73399	24.5373	1.86516	50.1805
IrCpM1Y4	C=CCCCN.C#CC1=NC=C(C=C1)Br.CC1=C(C)C(C)=C(C)C1C.[Ir].[Cl]	40.3232	2.57748	21.5173	1.58161	61.8405
IrCpM2Y4	CC(=O)NCCN.C#CC1=NC=C(C=C1)Br.CC1=C(C)C(C)=C(C)C1C.[Ir].[Cl]	39.0532	1.94411	36.1323	0.661712	75.1855
IrCpM3Y4	C1CCC(CC1)N.C#CC1=NC=C(C=C1)Br.CC1=C(C)C(C)=C(C)C1C.[Ir].[Cl]	35.3151	2.67528	24.1236	1.66148	59.4387
IrCpM4Y4	C1=CC=C(C=C1)CN.C#CC1=NC=C(C=C1)Br.CC1=C(C)C(C)=C(C)C1C.[Ir].[Cl]	33.5216	2.59137	18.7897	1.6339	52.3113
IrCpM5Y4	C[C@@H](C1=CC=CC=C1)N.C#CC1=NC=C(C=C1)Br.CC1=C(C)C(C)=C(C)C1C.[Ir].[Cl]	48.8355	2.67024	27.97	1.70579	76.8054
IrCpM6Y4	C1=CC=C2C(=C1)C(=CN2)CCN.C#CC1=NC=C(C=C1)Br.CC1=C(C)C(C)=C(C)C1C.[Ir].[Cl]	29.9364	2.66435	30.8936	1.75557	60.83
IrCpM7Y4	COC1=C(C=C(C=C1)CCN)OC.C#CC1=NC=C(C=C1)Br.CC1=C(C)C(C)=C(C)C1C.[Ir].[Cl]	49.8283	2.49304	21.2396	1.59931	71.0679
IrCpM8Y4	C1=CC=C(C=C1)N.C#CC1=NC=C(C=C1)Br.CC1=C(C)C(C)=C(C)C1C.[Ir].[Cl]	52.0986	2.53287	17.9549	1.5279	70.0535
IrCpM9Y4	CC1=CC(=CC(=C1)N)C.C#CC1=NC=C(C=C1)Br.CC1=C(C)C(C)=C(C)C1C.[Ir].[Cl]	48.0426	2.84197	25.9714	1.86001	74.0139
IrCpM10Y4	CCC1=CC=C(C=C1)N.C#CC1=NC=C(C=C1)Br.CC1=C(C)C(C)=C(C)C1C.[Ir].[Cl]	51.0499	2.83811	25.7101	1.8695	76.76
IrCpM11Y4	COC(=O)C1=CC=C(C=C1)N.C#CC1=NC=C(C=C1)Br.CC1=C(C)C(C)=C(C)C1C.[Ir].[Cl]	33.9345	2.57394	19.5074	1.62856	53.4419
IrCpM12Y4	NC1=C(OC)C=CC(OC)=C1.C#CC1=NC=C(C=C1)Br.CC1=C(C)C(C)=C(C)C1C.[Ir].[Cl]	49.6474	2.67985	23.341	1.71731	72.9884
IrCpM13Y4	C1=CC(=CC=C1N)Br.C#CC1=NC=C(C=C1)Br.CC1=C(C)C(C)=C(C)C1C.[Ir].[Cl]	53.5786	2.73298	25.35	1.76287	78.9285
IrCpM14Y4	CC1=CC(=CC(=C1Br)C)N.C#CC1=NC=C(C=C1)Br.CC1=C(C)C(C)=C(C)C1C.[Ir].[Cl]	40.904	3.02514	32.9117	2.05682	73.8157
IrCpM15Y4	CC(=O)OCC1=C(N2[C@@H]([C@@H](C2=O)N)SC1)C(=O)O.C#CC1=NC=C(C=C1)Br.CC1=C(C)C(C)=C(C)C1C.[Ir].[Cl]	25.5209	2.40655	7.90755	1.51014	33.4284
IrCpM16Y4	CC1([C@@H](N2[C@H](S1)[C@@H](C2=O)NC(=O)[C@@H](C3=CC=CC=C3)N)C(=O)O)C.C#CC1=NC=C(C=C1)Br.CC1=C(C)C(C)=C(C)C1C.[Ir].[Cl]	19.3771	2.62338	16.1012	1.79761	35.4783
IrCpM17Y4	NC1=CC=C(F)C=C1.C#CC1=NC=C(C=C1)Br.CC1=C(C)C(C)=C(C)C1C.[Ir].[Cl]	40.2026	2.55644	24.1907	1.55802	64.3933
IrCpM18Y4	NCC1=CC=C(C)O1.C#CC1=NC=C(C=C1)Br.CC1=C(C)C(C)=C(C)C1C.[Ir].[Cl]	40.8744	2.58247	22.862	1.60156	63.7363
IrCpM19Y4	CC1=CC(=C(C(=C1)C)N)C.C#CC1=NC=C(C=C1)Br.CC1=C(C)C(C)=C(C)C1C.[Ir].[Cl]	43.9253	2.8752	24.532	1.89501	68.4572
IrCpM20Y4	COC1=C(C=CC(=C1)N)F.C#CC1=NC=C(C=C1)Br.CC1=C(C)C(C)=C(C)C1C.[Ir].[Cl]	46.1249	2.63801	28.1616	1.68654	74.2864
IrCpM21Y4	NC1CCCC2=C1C=CC=C2.C#CC1=NC=C(C=C1)Br.CC1=C(C)C(C)=C(C)C1C.[Ir].[Cl]	39.3715	2.82363	31.2582	1.84571	70.6297
IrCpM22Y4	NCC1=CC=C(C(F)(F)F)C=C1.C#CC1=NC=C(C=C1)Br.CC1=C(C)C(C)=C(C)C1C.[Ir].[Cl]	40.9309	2.82746	32.2158	1.93952	73.1467
IrCpM23Y4	COC1=CC=C(C=C1)C2=CC(=CC=C2)N.C#CC1=NC=C(C=C1)Br.CC1=C(C)C(C)=C(C)C1C.[Ir].[Cl]	44.9986	3.01134	30.7369	2.08885	75.7356
IrCpM24Y4	NCC1N(C(OC(C)(C)C)=O)CCC1.C#CC1=NC=C(C=C1)Br.CC1=C(C)C(C)=C(C)C1C.[Ir].[Cl]	37.5235	2.78429	21.1152	1.86313	58.6386

## Sheet: Re(CO)3
Compound	Concatenated SMILES	Peak_Percentage (254 nm)	MS_Retention_Time (min)	SDR activity (µM, S.Aureus)	MIC (µM, S.Aureus)	Toxicity (Average % HEK293T growth at 50 µM)	Toxicity (Standard Deviation of HEK293T growth)
Re(CO)3M1Y1	C=CCCCN.C#CC1=CC=CC=N1.CN1C=NC2=CC=CC=C21.C#O.C#O.C#O.[Re]	42.7718	3.03542	12.5	6.25	58.9389	7.90805
Re(CO)3M2Y1	CC(=O)NCCN.C#CC1=CC=CC=N1.CN1C=NC2=CC=CC=C21.C#O.C#O.C#O.[Re]	46.8579	2.49867	N.A.	N.A.	67.7949	9.44986
Re(CO)3M3Y1	C1CCC(CC1)N.C#CC1=CC=CC=N1.CN1C=NC2=CC=CC=C21.C#O.C#O.C#O.[Re]	53.5615	3.15347	12.5	3.13	51.207	4.76764
Re(CO)3M4Y1	C1=CC=C(C=C1)CN.C#CC1=CC=CC=N1.CN1C=NC2=CC=CC=C21.C#O.C#O.C#O.[Re]	56.6806	2.99544	12.5	3.13	32.7425	8.21244
Re(CO)3M5Y1	C[C@@H](C1=CC=CC=C1)N.C#CC1=CC=CC=N1.CN1C=NC2=CC=CC=C21.C#O.C#O.C#O.[Re]	65.5574	3.08533	12.5	1.56	27.6389	5.39582
Re(CO)3M6Y1	C1=CC=C2C(=C1)C(=CN2)CCN.C#CC1=CC=CC=N1.CN1C=NC2=CC=CC=C21.C#O.C#O.C#O.[Re]	50.3593	3.07918	12.5	3.13	43.5869	12.0069
Re(CO)3M7Y1	COC1=C(C=C(C=C1)CCN)OC.C#CC1=CC=CC=N1.CN1C=NC2=CC=CC=C21.C#O.C#O.C#O.[Re]	17.931	2.97719	50	25	46.8549	8.46119
Re(CO)3M8Y1	C1=CC=C(C=C1)N.C#CC1=CC=CC=N1.CN1C=NC2=CC=CC=C21.C#O.C#O.C#O.[Re]	63.7271	3.01962	12.5	6.25	47.5055	10.066
Re(CO)3M9Y1	CC1=CC(=CC(=C1)N)C.C#CC1=CC=CC=N1.CN1C=NC2=CC=CC=C21.C#O.C#O.C#O.[Re]	65.9407	3.28861	12.5	6.25	51.6992	5.89856
Re(CO)3M10Y1	CCC1=CC=C(C=C1)N.C#CC1=CC=CC=N1.CN1C=NC2=CC=CC=C21.C#O.C#O.C#O.[Re]	58.2858	3.29846	12.5	6.25	35.9171	1.78755
Re(CO)3M11Y1	COC(=O)C1=CC=C(C=C1)N.C#CC1=CC=CC=N1.CN1C=NC2=CC=CC=C21.C#O.C#O.C#O.[Re]	28.6569	3.05556	N.A.	N.A.	69.5973	3.85464
Re(CO)3M12Y1	NC1=C(OC)C=CC(OC)=C1.C#CC1=CC=CC=N1.CN1C=NC2=CC=CC=C21.C#O.C#O.C#O.[Re]	55.9944	3.12393	12.5	6.25	42.6945	8.44321
Re(CO)3M13Y1	C1=CC(=CC=C1N)Br.C#CC1=CC=CC=N1.CN1C=NC2=CC=CC=C21.C#O.C#O.C#O.[Re]	36.3797	3.22746	12.5	50	74.6922	12.3099
Re(CO)3M14Y1	CC1=CC(=CC(=C1Br)C)N.C#CC1=CC=CC=N1.CN1C=NC2=CC=CC=C21.C#O.C#O.C#O.[Re]	28.1039	3.49609	50	N.A.	59.3036	5.57791
Re(CO)3M15Y1	CC(=O)OCC1=C(N2[C@@H]([C@@H](C2=O)N)SC1)C(=O)O.C#CC1=CC=CC=N1.CN1C=NC2=CC=CC=C21.C#O.C#O.C#O.[Re]	20.2315	2.8162	N.A.	N.A.	70.7012	6.55705
Re(CO)3M16Y1	CC1([C@@H](N2[C@H](S1)[C@@H](C2=O)NC(=O)[C@@H](C3=CC=CC=C3)N)C(=O)O)C.C#CC1=CC=CC=N1.CN1C=NC2=CC=CC=C21.C#O.C#O.C#O.[Re]	18.4803	2.94587	N.A.	N.A.	63.3229	9.56652
Re(CO)3M17Y1	NC1=CC=C(F)C=C1.C#CC1=CC=CC=N1.CN1C=NC2=CC=CC=C21.C#O.C#O.C#O.[Re]	58.5797	3.05644	12.5	12.5	60.0996	4.84671
Re(CO)3M18Y1	NCC1=CC=C(C)O1.C#CC1=CC=CC=N1.CN1C=NC2=CC=CC=C21.C#O.C#O.C#O.[Re]	41.1098	2.99309	12.5	6.25	41.8502	9.65261
Re(CO)3M19Y1	CC1=CC(=C(C(=C1)C)N)C.C#CC1=CC=CC=N1.CN1C=NC2=CC=CC=C21.C#O.C#O.C#O.[Re]	38.1365	3.35067	12.5	6.25	54.1967	11.9504
Re(CO)3M20Y1	COC1=C(C=CC(=C1)N)F.C#CC1=CC=CC=N1.CN1C=NC2=CC=CC=C21.C#O.C#O.C#O.[Re]	50.6689	3.09663	50	25	56.944	6.45423
Re(CO)3M21Y1	NC1CCCC2=C1C=CC=C2.C#CC1=CC=CC=N1.CN1C=NC2=CC=CC=C21.C#O.C#O.C#O.[Re]	61.8398	3.22559	12.5	3.13	43.8383	8.70521
Re(CO)3M22Y1	NCC1=CC=C(C(F)(F)F)C=C1.C#CC1=CC=CC=N1.CN1C=NC2=CC=CC=C21.C#O.C#O.C#O.[Re]	56.9668	3.1937	12.5	6.25	48.434	13.5131
Re(CO)3M23Y1	COC1=CC=C(C=C1)C2=CC(=CC=C2)N.C#CC1=CC=CC=N1.CN1C=NC2=CC=CC=C21.C#O.C#O.C#O.[Re]	22.9005	3.42206	50	N.A.	68.0694	3.53168
Re(CO)3M24Y1	NCC1N(C(OC(C)(C)C)=O)CCC1.C#CC1=CC=CC=N1.CN1C=NC2=CC=CC=C21.C#O.C#O.C#O.[Re]	51.0405	3.18276	12.5	6.25	57.1009	7.45644
Re(CO)3M1Y2	C=CCCCN.CC1=NC(=CC=C1)C#C.CN1C=NC2=CC=CC=C21.C#O.C#O.C#O.[Re]	34.2935	3.14102	12.5	25	76.2592	11.4064
Re(CO)3M2Y2	CC(=O)NCCN.CC1=NC(=CC=C1)C#C.CN1C=NC2=CC=CC=C21.C#O.C#O.C#O.[Re]	23.8921	2.60406	N.A.	N.A.	70.34	3.68934
Re(CO)3M3Y2	C1CCC(CC1)N.CC1=NC(=CC=C1)C#C.CN1C=NC2=CC=CC=C21.C#O.C#O.C#O.[Re]	34.1639	3.26352	12.5	25	67.5209	7.19446
Re(CO)3M4Y2	C1=CC=C(C=C1)CN.CC1=NC(=CC=C1)C#C.CN1C=NC2=CC=CC=C21.C#O.C#O.C#O.[Re]	46.0326	3.09903	12.5	6.25	59.913	9.33261
Re(CO)3M5Y2	C[C@@H](C1=CC=CC=C1)N.CC1=NC(=CC=C1)C#C.CN1C=NC2=CC=CC=C21.C#O.C#O.C#O.[Re]	47.6518	3.18915	12.5	3.13	53.0015	4.4118
Re(CO)3M6Y2	C1=CC=C2C(=C1)C(=CN2)CCN.CC1=NC(=CC=C1)C#C.CN1C=NC2=CC=CC=C21.C#O.C#O.C#O.[Re]	36.1359	3.17253	12.5	12.5	61.0157	7.85668
Re(CO)3M7Y2	COC1=C(C=C(C=C1)CCN)OC.CC1=NC(=CC=C1)C#C.CN1C=NC2=CC=CC=C21.C#O.C#O.C#O.[Re]	36.6838	3.06186	50	25	60.4053	8.02014
Re(CO)3M8Y2	C1=CC=C(C=C1)N.CC1=NC(=CC=C1)C#C.CN1C=NC2=CC=CC=C21.C#O.C#O.C#O.[Re]	30.5212	3.13016	12.5	50	54.9436	6.83612
Re(CO)3M9Y2	CC1=CC(=CC(=C1)N)C.CC1=NC(=CC=C1)C#C.CN1C=NC2=CC=CC=C21.C#O.C#O.C#O.[Re]	21.4225	3.40297	N.A.	N.A.	54.4449	6.54293
Re(CO)3M10Y2	CCC1=CC=C(C=C1)N.CC1=NC(=CC=C1)C#C.CN1C=NC2=CC=CC=C21.C#O.C#O.C#O.[Re]	21.8346	3.39742	12.5	50	58.8171	4.39567
Re(CO)3M11Y2	COC(=O)C1=CC=C(C=C1)N.CC1=NC(=CC=C1)C#C.CN1C=NC2=CC=CC=C21.C#O.C#O.C#O.[Re]	36.3624	3.15662	N.A.	N.A.	68.6441	1.90308
Re(CO)3M12Y2	NC1=C(OC)C=CC(OC)=C1.CC1=NC(=CC=C1)C#C.CN1C=NC2=CC=CC=C21.C#O.C#O.C#O.[Re]	40.9193	3.21114	12.5	12.5	56.3333	5.33418
Re(CO)3M13Y2	C1=CC(=CC=C1N)Br.CC1=NC(=CC=C1)C#C.CN1C=NC2=CC=CC=C21.C#O.C#O.C#O.[Re]	20.4753	3.32031	50	N.A.	78.4137	10.984
Re(CO)3M14Y2	CC1=CC(=CC(=C1Br)C)N.CC1=NC(=CC=C1)C#C.CN1C=NC2=CC=CC=C21.C#O.C#O.C#O.[Re]	6.85486	3.61126	N.A.	N.A.	60.7066	8.03965
Re(CO)3M15Y2	CC(=O)OCC1=C(N2[C@@H]([C@@H](C2=O)N)SC1)C(=O)O.CC1=NC(=CC=C1)C#C.CN1C=NC2=CC=CC=C21.C#O.C#O.C#O.[Re]	15.2937	2.94832	N.A.	N.A.	75.175	5.91761
Re(CO)3M16Y2	CC1([C@@H](N2[C@H](S1)[C@@H](C2=O)NC(=O)[C@@H](C3=CC=CC=C3)N)C(=O)O)C.CC1=NC(=CC=C1)C#C.CN1C=NC2=CC=CC=C21.C#O.C#O.C#O.[Re]	13.5129	3.35379	N.A.	N.A.	63.6907	7.69184
Re(CO)3M17Y2	NC1=CC=C(F)C=C1.CC1=NC(=CC=C1)C#C.CN1C=NC2=CC=CC=C21.C#O.C#O.C#O.[Re]	46.2461	3.15555	N.A.	N.A.	63.8587	4.29902
Re(CO)3M18Y2	NCC1=CC=C(C)O1.CC1=NC(=CC=C1)C#C.CN1C=NC2=CC=CC=C21.C#O.C#O.C#O.[Re]	19.043	3.09333	50	50	77.9783	6.98881
Re(CO)3M19Y2	CC1=CC(=C(C(=C1)C)N)C.CC1=NC(=CC=C1)C#C.CN1C=NC2=CC=CC=C21.C#O.C#O.C#O.[Re]	37.9372	3.43273	N.A.	N.A.	72.5763	5.58055
Re(CO)3M20Y2	COC1=C(C=CC(=C1)N)F.CC1=NC(=CC=C1)C#C.CN1C=NC2=CC=CC=C21.C#O.C#O.C#O.[Re]	23.1816	3.19916	N.A.	N.A.	67.3636	6.85443
Re(CO)3M21Y2	NC1CCCC2=C1C=CC=C2.CC1=NC(=CC=C1)C#C.CN1C=NC2=CC=CC=C21.C#O.C#O.C#O.[Re]	45.8451	3.31566	12.5	50	67.0282	9.47642
Re(CO)3M22Y2	NCC1=CC=C(C(F)(F)F)C=C1.CC1=NC(=CC=C1)C#C.CN1C=NC2=CC=CC=C21.C#O.C#O.C#O.[Re]	44.4815	3.27772	12.5	N.A.	62.368	5.2088
Re(CO)3M23Y2	COC1=CC=C(C=C1)C2=CC(=CC=C2)N.CC1=NC(=CC=C1)C#C.CN1C=NC2=CC=CC=C21.C#O.C#O.C#O.[Re]	5.83005	3.52496	N.A.	N.A.	65.2573	1.83084
Re(CO)3M24Y2	NCC1N(C(OC(C)(C)C)=O)CCC1.CC1=NC(=CC=C1)C#C.CN1C=NC2=CC=CC=C21.C#O.C#O.C#O.[Re]	28.0341	3.26356	12.5	50	68.1402	1.54066
Re(CO)3M1Y3	C=CCCCN.COC1=C(N=CC=C1)C#C.CN1C=NC2=CC=CC=C21.C#O.C#O.C#O.[Re]	31.0139	3.15141	12.5	25	72.769	15.0616
Re(CO)3M2Y3	CC(=O)NCCN.COC1=C(N=CC=C1)C#C.CN1C=NC2=CC=CC=C21.C#O.C#O.C#O.[Re]	39.736	2.58773	50	50	65.1556	6.19288
Re(CO)3M3Y3	C1CCC(CC1)N.COC1=C(N=CC=C1)C#C.CN1C=NC2=CC=CC=C21.C#O.C#O.C#O.[Re]	31.5701	3.28569	12.5	12.5	69.1496	5.2454
Re(CO)3M4Y3	C1=CC=C(C=C1)CN.COC1=C(N=CC=C1)C#C.CN1C=NC2=CC=CC=C21.C#O.C#O.C#O.[Re]	43.4711	3.10333	12.5	3.13	32.9852	8.64123
Re(CO)3M5Y3	C[C@@H](C1=CC=CC=C1)N.COC1=C(N=CC=C1)C#C.CN1C=NC2=CC=CC=C21.C#O.C#O.C#O.[Re]	48.8423	3.18813	12.5	1.56	25.4991	5.40147
Re(CO)3M6Y3	C1=CC=C2C(=C1)C(=CN2)CCN.COC1=C(N=CC=C1)C#C.CN1C=NC2=CC=CC=C21.C#O.C#O.C#O.[Re]	50.0683	3.16038	12.5	3.13	25.6934	3.99872
Re(CO)3M7Y3	COC1=C(C=C(C=C1)CCN)OC.COC1=C(N=CC=C1)C#C.CN1C=NC2=CC=CC=C21.C#O.C#O.C#O.[Re]	48.0906	3.05452	12.5	6.25	33.5565	8.81356
Re(CO)3M8Y3	C1=CC=C(C=C1)N.COC1=C(N=CC=C1)C#C.CN1C=NC2=CC=CC=C21.C#O.C#O.C#O.[Re]	55.8838	3.14058	12.5	3.13	31.5546	7.52559
Re(CO)3M9Y3	CC1=CC(=CC(=C1)N)C.COC1=C(N=CC=C1)C#C.CN1C=NC2=CC=CC=C21.C#O.C#O.C#O.[Re]	48.802	3.42582	12.5	6.25	40.0675	10.3915
Re(CO)3M10Y3	CCC1=CC=C(C=C1)N.COC1=C(N=CC=C1)C#C.CN1C=NC2=CC=CC=C21.C#O.C#O.C#O.[Re]	51.9725	3.41228	12.5	3.13	35.4822	7.68592
Re(CO)3M11Y3	COC(=O)C1=CC=C(C=C1)N.COC1=C(N=CC=C1)C#C.CN1C=NC2=CC=CC=C21.C#O.C#O.C#O.[Re]	16.9291	3.17816	N.A.	N.A.	72.524	1.36785
Re(CO)3M12Y3	NC1=C(OC)C=CC(OC)=C1.COC1=C(N=CC=C1)C#C.CN1C=NC2=CC=CC=C21.C#O.C#O.C#O.[Re]	38.1817	3.19806	12.5	6.25	42.7782	3.98069
Re(CO)3M13Y3	C1=CC(=CC=C1N)Br.COC1=C(N=CC=C1)C#C.CN1C=NC2=CC=CC=C21.C#O.C#O.C#O.[Re]	49.3938	3.34213	12.5	25	74.0055	11.3615
Re(CO)3M14Y3	CC1=CC(=CC(=C1Br)C)N.COC1=C(N=CC=C1)C#C.CN1C=NC2=CC=CC=C21.C#O.C#O.C#O.[Re]	20.2436	3.65997	50	12.5	68.3309	5.92983
Re(CO)3M15Y3	CC(=O)OCC1=C(N2[C@@H]([C@@H](C2=O)N)SC1)C(=O)O.COC1=C(N=CC=C1)C#C.CN1C=NC2=CC=CC=C21.C#O.C#O.C#O.[Re]	21.1651	2.88473	N.A.	N.A.	77.5318	4.64591
Re(CO)3M16Y3	CC1([C@@H](N2[C@H](S1)[C@@H](C2=O)NC(=O)[C@@H](C3=CC=CC=C3)N)C(=O)O)C.COC1=C(N=CC=C1)C#C.CN1C=NC2=CC=CC=C21.C#O.C#O.C#O.[Re]	0.388264	4.99278	50	50	67.3467	7.42967
Re(CO)3M17Y3	NC1=CC=C(F)C=C1.COC1=C(N=CC=C1)C#C.CN1C=NC2=CC=CC=C21.C#O.C#O.C#O.[Re]	52.1757	3.16157	12.5	3.13	36.9362	6.81547
Re(CO)3M18Y3	NCC1=CC=C(C)O1.COC1=C(N=CC=C1)C#C.CN1C=NC2=CC=CC=C21.C#O.C#O.C#O.[Re]	47.8946	3.07465	12.5	1.56	29.663	10.1257
Re(CO)3M19Y3	CC1=CC(=C(C(=C1)C)N)C.COC1=C(N=CC=C1)C#C.CN1C=NC2=CC=CC=C21.C#O.C#O.C#O.[Re]	52.0622	3.43547	12.5	0.78	24.2346	7.45972
Re(CO)3M20Y3	COC1=C(C=CC(=C1)N)F.COC1=C(N=CC=C1)C#C.CN1C=NC2=CC=CC=C21.C#O.C#O.C#O.[Re]	57.5087	3.20428	12.5	3.13	47.4691	7.87768
Re(CO)3M21Y3	NC1CCCC2=C1C=CC=C2.COC1=C(N=CC=C1)C#C.CN1C=NC2=CC=CC=C21.C#O.C#O.C#O.[Re]	49.707	3.318	12.5	1.56	34.4862	10.0608
Re(CO)3M22Y3	NCC1=CC=C(C(F)(F)F)C=C1.COC1=C(N=CC=C1)C#C.CN1C=NC2=CC=CC=C21.C#O.C#O.C#O.[Re]	41.3493	3.27021	12.5	3.13	38.0853	13.3493
Re(CO)3M23Y3	COC1=CC=C(C=C1)C2=CC(=CC=C2)N.COC1=C(N=CC=C1)C#C.CN1C=NC2=CC=CC=C21.C#O.C#O.C#O.[Re]	40.5132	3.53595	12.5	25	70.3439	8.24601
Re(CO)3M24Y3	NCC1N(C(OC(C)(C)C)=O)CCC1.COC1=C(N=CC=C1)C#C.CN1C=NC2=CC=CC=C21.C#O.C#O.C#O.[Re]	37.2193	3.27223	12.5	6.25	42.5247	12.3875
Re(CO)3M1Y4	C=CCCCN.C#CC1=NC=C(C=C1)Br.CN1C=NC2=CC=CC=C21.C#O.C#O.C#O.[Re]	35.4995	3.19224	12.5	50	69.3108	11.6431
Re(CO)3M2Y4	CC(=O)NCCN.C#CC1=NC=C(C=C1)Br.CN1C=NC2=CC=CC=C21.C#O.C#O.C#O.[Re]	28.1026	2.69257	N.A.	N.A.	69.8759	5.64034
Re(CO)3M3Y4	C1CCC(CC1)N.C#CC1=NC=C(C=C1)Br.CN1C=NC2=CC=CC=C21.C#O.C#O.C#O.[Re]	37.5248	3.29765	12.5	50	69.6683	4.12328
Re(CO)3M4Y4	C1=CC=C(C=C1)CN.C#CC1=NC=C(C=C1)Br.CN1C=NC2=CC=CC=C21.C#O.C#O.C#O.[Re]	15.2645	3.16985	N.A.	N.A.	75.0671	9.33035
Re(CO)3M5Y4	C[C@@H](C1=CC=CC=C1)N.C#CC1=NC=C(C=C1)Br.CN1C=NC2=CC=CC=C21.C#O.C#O.C#O.[Re]	35.1662	3.2393	12.5	12.5	72.6974	8.61535
Re(CO)3M6Y4	C1=CC=C2C(=C1)C(=CN2)CCN.C#CC1=NC=C(C=C1)Br.CN1C=NC2=CC=CC=C21.C#O.C#O.C#O.[Re]	9.60001	3.25132	12.5	25	77.6884	5.22501
Re(CO)3M7Y4	COC1=C(C=C(C=C1)CCN)OC.C#CC1=NC=C(C=C1)Br.CN1C=NC2=CC=CC=C21.C#O.C#O.C#O.[Re]	28.1964	3.11786	12.5	50	58.5768	9.93061
Re(CO)3M8Y4	C1=CC=C(C=C1)N.C#CC1=NC=C(C=C1)Br.CN1C=NC2=CC=CC=C21.C#O.C#O.C#O.[Re]	32.608	3.17425	12.5	50	51.7589	5.29523
Re(CO)3M9Y4	CC1=CC(=CC(=C1)N)C.C#CC1=NC=C(C=C1)Br.CN1C=NC2=CC=CC=C21.C#O.C#O.C#O.[Re]	14.8784	3.43616	N.A.	N.A.	58.0907	6.78338
Re(CO)3M10Y4	CCC1=CC=C(C=C1)N.C#CC1=NC=C(C=C1)Br.CN1C=NC2=CC=CC=C21.C#O.C#O.C#O.[Re]	22.5826	3.43233	12.5	N.A.	62.5491	4.03423
Re(CO)3M11Y4	COC(=O)C1=CC=C(C=C1)N.C#CC1=NC=C(C=C1)Br.CN1C=NC2=CC=CC=C21.C#O.C#O.C#O.[Re]	7.06	3.216	N.A.	N.A.	71.6097	5.08897
Re(CO)3M12Y4	NC1=C(OC)C=CC(OC)=C1.C#CC1=NC=C(C=C1)Br.CN1C=NC2=CC=CC=C21.C#O.C#O.C#O.[Re]	24.3097	3.27216	12.5	50	61.9669	3.77843
Re(CO)3M13Y4	C1=CC(=CC=C1N)Br.C#CC1=NC=C(C=C1)Br.CN1C=NC2=CC=CC=C21.C#O.C#O.C#O.[Re]	16.714	3.35209	N.A.	N.A.	82.3418	11.7665
Re(CO)3M14Y4	CC1=CC(=CC(=C1Br)C)N.C#CC1=NC=C(C=C1)Br.CN1C=NC2=CC=CC=C21.C#O.C#O.C#O.[Re]	10.8319	3.63813	N.A.	N.A.	72.084	5.68014
Re(CO)3M15Y4	CC(=O)OCC1=C(N2[C@@H]([C@@H](C2=O)N)SC1)C(=O)O.C#CC1=NC=C(C=C1)Br.CN1C=NC2=CC=CC=C21.C#O.C#O.C#O.[Re]	18.4461	3.01096	N.A.	N.A.	73.9604	6.05028
Re(CO)3M16Y4	CC1([C@@H](N2[C@H](S1)[C@@H](C2=O)NC(=O)[C@@H](C3=CC=CC=C3)N)C(=O)O)C.C#CC1=NC=C(C=C1)Br.CN1C=NC2=CC=CC=C21.C#O.C#O.C#O.[Re]	2.12965	4.98943	N.A.	N.A.	64.6153	5.60412
Re(CO)3M17Y4	NC1=CC=C(F)C=C1.C#CC1=NC=C(C=C1)Br.CN1C=NC2=CC=CC=C21.C#O.C#O.C#O.[Re]	10.6331	3.19811	N.A.	N.A.	69.6466	7.39565
Re(CO)3M18Y4	NCC1=CC=C(C)O1.C#CC1=NC=C(C=C1)Br.CN1C=NC2=CC=CC=C21.C#O.C#O.C#O.[Re]	15.0069	3.13834	12.5	50	77.1484	5.78296
Re(CO)3M19Y4	CC1=CC(=C(C(=C1)C)N)C.C#CC1=NC=C(C=C1)Br.CN1C=NC2=CC=CC=C21.C#O.C#O.C#O.[Re]	7.3787	3.49108	50	N.A.	62.1802	9.73568
Re(CO)3M20Y4	COC1=C(C=CC(=C1)N)F.C#CC1=NC=C(C=C1)Br.CN1C=NC2=CC=CC=C21.C#O.C#O.C#O.[Re]	11.2788	3.24805	N.A.	N.A.	58.1047	4.35163
Re(CO)3M21Y4	NC1CCCC2=C1C=CC=C2.C#CC1=NC=C(C=C1)Br.CN1C=NC2=CC=CC=C21.C#O.C#O.C#O.[Re]	23.6155	3.36375	12.5	50	67.1285	6.47425
Re(CO)3M22Y4	NCC1=CC=C(C(F)(F)F)C=C1.C#CC1=NC=C(C=C1)Br.CN1C=NC2=CC=CC=C21.C#O.C#O.C#O.[Re]	11.2618	3.35149	N.A.	N.A.	69.1259	5.86231
Re(CO)3M23Y4	COC1=CC=C(C=C1)C2=CC(=CC=C2)N.C#CC1=NC=C(C=C1)Br.CN1C=NC2=CC=CC=C21.C#O.C#O.C#O.[Re]	6.64117	3.55486	N.A.	N.A.	72.6776	5.03557
Re(CO)3M24Y4	NCC1N(C(OC(C)(C)C)=O)CCC1.C#CC1=NC=C(C=C1)Br.CN1C=NC2=CC=CC=C21.C#O.C#O.C#O.[Re]	21.7142	3.32426	50	N.A.	69.6756	6.43292

## Sheet: Re(CO)3 solvent
Compound	Concatenated SMILES	Peak_Percentage (254 nm)	MS_Retention_Time (min)	SDR activity (µM, S.Aureus)
Re(CO)3M1Y1solvent	C=CCCCN.C#CC1=CC=CC=N1.C#O.C#O.C#O.CO.[Re]	29.5498	2.50477	N.A.
Re(CO)3M2Y1solvent	CC(=O)NCCN.C#CC1=CC=CC=N1.C#O.C#O.C#O.CO.[Re]	25.9377	1.8926	N.A.
Re(CO)3M3Y1solvent	C1CCC(CC1)N.C#CC1=CC=CC=N1.C#O.C#O.C#O.CO.[Re]	23.65	2.57228	50
Re(CO)3M4Y1solvent	C1=CC=C(C=C1)CN.C#CC1=CC=CC=N1.C#O.C#O.C#O.CO.[Re]	23.5076	2.47667	50
Re(CO)3M5Y1solvent	C[C@@H](C1=CC=CC=C1)N.C#CC1=CC=CC=N1.C#O.C#O.C#O.CO.[Re]	34.3469	2.78774	50
Re(CO)3M6Y1solvent	C1=CC=C2C(=C1)C(=CN2)CCN.C#CC1=CC=CC=N1.C#O.C#O.C#O.CO.[Re]	36.8779	2.7782	50
Re(CO)3M7Y1solvent	COC1=C(C=C(C=C1)CCN)OC.C#CC1=CC=CC=N1.C#O.C#O.C#O.CO.[Re]	19.1808	2.657	N.A.
Re(CO)3M8Y1solvent	C1=CC=C(C=C1)N.C#CC1=CC=CC=N1.C#O.C#O.C#O.CO.[Re]	19.9025	2.46454	50
Re(CO)3M9Y1solvent	CC1=CC(=CC(=C1)N)C.C#CC1=CC=CC=N1.C#O.C#O.C#O.CO.[Re]	0	-	N.A.
Re(CO)3M10Y1solvent	CCC1=CC=C(C=C1)N.C#CC1=CC=CC=N1.C#O.C#O.C#O.CO.[Re]	18.2981	2.75463	50
Re(CO)3M11Y1solvent	COC(=O)C1=CC=C(C=C1)N.C#CC1=CC=CC=N1.C#O.C#O.C#O.CO.[Re]	13.2194	2.73521	N.A.
Re(CO)3M12Y1solvent	NC1=C(OC)C=CC(OC)=C1.C#CC1=CC=CC=N1.C#O.C#O.C#O.CO.[Re]	20.1493	2.81013	50
Re(CO)3M13Y1solvent	C1=CC(=CC=C1N)Br.C#CC1=CC=CC=N1.C#O.C#O.C#O.CO.[Re]	15.3273	2.8924	50
Re(CO)3M14Y1solvent	CC1=CC(=CC(=C1Br)C)N.C#CC1=CC=CC=N1.C#O.C#O.C#O.CO.[Re]	6.38088	3.18358	50
Re(CO)3M15Y1solvent	CC(=O)OCC1=C(N2[C@@H]([C@@H](C2=O)N)SC1)C(=O)O.C#CC1=CC=CC=N1.C#O.C#O.C#O.CO.[Re]	17.9869	2.52623	N.A.
Re(CO)3M16Y1solvent	CC1([C@@H](N2[C@H](S1)[C@@H](C2=O)NC(=O)[C@@H](C3=CC=CC=C3)N)C(=O)O)C.C#CC1=CC=CC=N1.C#O.C#O.C#O.CO.[Re]	16.1911	2.73457	N.A.
Re(CO)3M17Y1solvent	NC1=CC=C(F)C=C1.C#CC1=CC=CC=N1.C#O.C#O.C#O.CO.[Re]	15.6082	2.73026	N.A.
Re(CO)3M18Y1solvent	NCC1=CC=C(C)O1.C#CC1=CC=CC=N1.C#O.C#O.C#O.CO.[Re]	41.5745	2.68696	50
Re(CO)3M19Y1solvent	CC1=CC(=C(C(=C1)C)N)C.C#CC1=CC=CC=N1.C#O.C#O.C#O.CO.[Re]	13.729	3.01249	50
Re(CO)3M20Y1solvent	COC1=C(C=CC(=C1)N)F.C#CC1=CC=CC=N1.C#O.C#O.C#O.CO.[Re]	10.0148	2.78527	N.A.
Re(CO)3M21Y1solvent	NC1CCCC2=C1C=CC=C2.C#CC1=CC=CC=N1.C#O.C#O.C#O.CO.[Re]	17.6199	2.92446	50
Re(CO)3M22Y1solvent	NCC1=CC=C(C(F)(F)F)C=C1.C#CC1=CC=CC=N1.C#O.C#O.C#O.CO.[Re]	18.6304	2.92811	50
Re(CO)3M23Y1solvent	COC1=CC=C(C=C1)C2=CC(=CC=C2)N.C#CC1=CC=CC=N1.C#O.C#O.C#O.CO.[Re]	7.98139	3.13731	50
Re(CO)3M24Y1solvent	NCC1N(C(OC(C)(C)C)=O)CCC1.C#CC1=CC=CC=N1.C#O.C#O.C#O.CO.[Re]	29.7562	2.85957	50
Re(CO)3M1Y2solvent	C=CCCCN.CC1=NC(=CC=C1)C#C.C#O.C#O.C#O.CO.[Re]	19.2645	2.82042	N.A.
Re(CO)3M2Y2solvent	CC(=O)NCCN.CC1=NC(=CC=C1)C#C.C#O.C#O.C#O.CO.[Re]	36.5164	2.21955	N.A.
Re(CO)3M3Y2solvent	C1CCC(CC1)N.CC1=NC(=CC=C1)C#C.C#O.C#O.C#O.CO.[Re]	17.1235	2.9233	N.A.
Re(CO)3M4Y2solvent	C1=CC=C(C=C1)CN.CC1=NC(=CC=C1)C#C.C#O.C#O.C#O.CO.[Re]	22.9992	2.79931	50
Re(CO)3M5Y2solvent	C[C@@H](C1=CC=CC=C1)N.CC1=NC(=CC=C1)C#C.C#O.C#O.C#O.CO.[Re]	35.7674	2.88577	50
Re(CO)3M6Y2solvent	C1=CC=C2C(=C1)C(=CN2)CCN.CC1=NC(=CC=C1)C#C.C#O.C#O.C#O.CO.[Re]	20.7427	2.86799	50
Re(CO)3M7Y2solvent	COC1=C(C=C(C=C1)CCN)OC.CC1=NC(=CC=C1)C#C.C#O.C#O.C#O.CO.[Re]	21.9132	2.74554	N.A.
Re(CO)3M8Y2solvent	C1=CC=C(C=C1)N.CC1=NC(=CC=C1)C#C.C#O.C#O.C#O.CO.[Re]	39.3786	2.80274	N.A.
Re(CO)3M9Y2solvent	CC1=CC(=CC(=C1)N)C.CC1=NC(=CC=C1)C#C.C#O.C#O.C#O.CO.[Re]	11.4979	3.09257	N.A.
Re(CO)3M10Y2solvent	CCC1=CC=C(C=C1)N.CC1=NC(=CC=C1)C#C.C#O.C#O.C#O.CO.[Re]	12.4122	3.07815	50
Re(CO)3M11Y2solvent	COC(=O)C1=CC=C(C=C1)N.CC1=NC(=CC=C1)C#C.C#O.C#O.C#O.CO.[Re]	7.64163	2.84256	N.A.
Re(CO)3M12Y2solvent	NC1=C(OC)C=CC(OC)=C1.CC1=NC(=CC=C1)C#C.C#O.C#O.C#O.CO.[Re]	23.534	2.89593	N.A.
Re(CO)3M13Y2solvent	C1=CC(=CC=C1N)Br.CC1=NC(=CC=C1)C#C.C#O.C#O.C#O.CO.[Re]	11.5574	2.98731	50
Re(CO)3M14Y2solvent	CC1=CC(=CC(=C1Br)C)N.CC1=NC(=CC=C1)C#C.C#O.C#O.C#O.CO.[Re]	3.86826	3.28218	N.A.
Re(CO)3M15Y2solvent	CC(=O)OCC1=C(N2[C@@H]([C@@H](C2=O)N)SC1)C(=O)O.CC1=NC(=CC=C1)C#C.C#O.C#O.C#O.CO.[Re]	15.3006	3.06699	N.A.
Re(CO)3M16Y2solvent	CC1([C@@H](N2[C@H](S1)[C@@H](C2=O)NC(=O)[C@@H](C3=CC=CC=C3)N)C(=O)O)C.CC1=NC(=CC=C1)C#C.C#O.C#O.C#O.CO.[Re]	16.9166	2.82677	N.A.
Re(CO)3M17Y2solvent	NC1=CC=C(F)C=C1.CC1=NC(=CC=C1)C#C.C#O.C#O.C#O.CO.[Re]	35.0015	2.82589	N.A.
Re(CO)3M18Y2solvent	NCC1=CC=C(C)O1.CC1=NC(=CC=C1)C#C.C#O.C#O.C#O.CO.[Re]	13.3993	2.78292	N.A.
Re(CO)3M19Y2solvent	CC1=CC(=C(C(=C1)C)N)C.CC1=NC(=CC=C1)C#C.C#O.C#O.C#O.CO.[Re]	8.76326	3.09922	N.A.
Re(CO)3M20Y2solvent	COC1=C(C=CC(=C1)N)F.CC1=NC(=CC=C1)C#C.C#O.C#O.C#O.CO.[Re]	5.71867	2.88423	N.A.
Re(CO)3M21Y2solvent	NC1CCCC2=C1C=CC=C2.CC1=NC(=CC=C1)C#C.C#O.C#O.C#O.CO.[Re]	21.1857	3.01029	N.A.
Re(CO)3M22Y2solvent	NCC1=CC=C(C(F)(F)F)C=C1.CC1=NC(=CC=C1)C#C.C#O.C#O.C#O.CO.[Re]	10.9478	3.01295	50
Re(CO)3M23Y2solvent	COC1=CC=C(C=C1)C2=CC(=CC=C2)N.CC1=NC(=CC=C1)C#C.C#O.C#O.C#O.CO.[Re]	5.95637	3.23713	N.A.
Re(CO)3M24Y2solvent	NCC1N(C(OC(C)(C)C)=O)CCC1.CC1=NC(=CC=C1)C#C.C#O.C#O.C#O.CO.[Re]	27.1039	2.94741	N.A.
Re(CO)3M1Y3solvent	C=CCCCN.COC1=C(N=CC=C1)C#C.C#O.C#O.C#O.CO.[Re]	22.8092	2.84518	N.A.
Re(CO)3M2Y3solvent	CC(=O)NCCN.COC1=C(N=CC=C1)C#C.C#O.C#O.C#O.CO.[Re]	51.9596	2.20603	N.A.
Re(CO)3M3Y3solvent	C1CCC(CC1)N.COC1=C(N=CC=C1)C#C.C#O.C#O.C#O.CO.[Re]	21.6375	2.96482	N.A.
Re(CO)3M4Y3solvent	C1=CC=C(C=C1)CN.COC1=C(N=CC=C1)C#C.C#O.C#O.C#O.CO.[Re]	30.833	2.8203	N.A.
Re(CO)3M5Y3solvent	C[C@@H](C1=CC=CC=C1)N.COC1=C(N=CC=C1)C#C.C#O.C#O.C#O.CO.[Re]	31.9913	2.90134	50
Re(CO)3M6Y3solvent	C1=CC=C2C(=C1)C(=CN2)CCN.COC1=C(N=CC=C1)C#C.C#O.C#O.C#O.CO.[Re]	28.0129	2.88069	12.5
Re(CO)3M7Y3solvent	COC1=C(C=C(C=C1)CCN)OC.COC1=C(N=CC=C1)C#C.C#O.C#O.C#O.CO.[Re]	34.9808	2.75773	50
Re(CO)3M8Y3solvent	C1=CC=C(C=C1)N.COC1=C(N=CC=C1)C#C.C#O.C#O.C#O.CO.[Re]	29.5486	2.82705	50
Re(CO)3M9Y3solvent	CC1=CC(=CC(=C1)N)C.COC1=C(N=CC=C1)C#C.C#O.C#O.C#O.CO.[Re]	25.2893	3.13289	N.A.
Re(CO)3M10Y3solvent	CCC1=CC=C(C=C1)N.COC1=C(N=CC=C1)C#C.C#O.C#O.C#O.CO.[Re]	33.2655	3.11365	50
Re(CO)3M11Y3solvent	COC(=O)C1=CC=C(C=C1)N.COC1=C(N=CC=C1)C#C.C#O.C#O.C#O.CO.[Re]	15.8483	2.8657	N.A.
Re(CO)3M12Y3solvent	NC1=C(OC)C=CC(OC)=C1.COC1=C(N=CC=C1)C#C.C#O.C#O.C#O.CO.[Re]	19.9312	2.89824	50
Re(CO)3M13Y3solvent	C1=CC(=CC=C1N)Br.COC1=C(N=CC=C1)C#C.C#O.C#O.C#O.CO.[Re]	29.2247	3.0331	50
Re(CO)3M14Y3solvent	CC1=CC(=CC(=C1Br)C)N.COC1=C(N=CC=C1)C#C.C#O.C#O.C#O.CO.[Re]	20.9892	3.34651	N.A.
Re(CO)3M15Y3solvent	CC(=O)OCC1=C(N2[C@@H]([C@@H](C2=O)N)SC1)C(=O)O.COC1=C(N=CC=C1)C#C.C#O.C#O.C#O.CO.[Re]	18.2615	2.63828	N.A.
Re(CO)3M16Y3solvent	CC1([C@@H](N2[C@H](S1)[C@@H](C2=O)NC(=O)[C@@H](C3=CC=CC=C3)N)C(=O)O)C.COC1=C(N=CC=C1)C#C.C#O.C#O.C#O.CO.[Re]	18.357	2.81398	N.A.
Re(CO)3M17Y3solvent	NC1=CC=C(F)C=C1.COC1=C(N=CC=C1)C#C.C#O.C#O.C#O.CO.[Re]	28.2243	2.85635	50
Re(CO)3M18Y3solvent	NCC1=CC=C(C)O1.COC1=C(N=CC=C1)C#C.C#O.C#O.C#O.CO.[Re]	34.587	2.78115	50
Re(CO)3M19Y3solvent	CC1=CC(=C(C(=C1)C)N)C.COC1=C(N=CC=C1)C#C.C#O.C#O.C#O.CO.[Re]	30.9065	3.11705	12.5
Re(CO)3M20Y3solvent	COC1=C(C=CC(=C1)N)F.COC1=C(N=CC=C1)C#C.C#O.C#O.C#O.CO.[Re]	21.3617	2.9051	N.A.
Re(CO)3M21Y3solvent	NC1CCCC2=C1C=CC=C2.COC1=C(N=CC=C1)C#C.C#O.C#O.C#O.CO.[Re]	30.0309	3.02982	50
Re(CO)3M22Y3solvent	NCC1=CC=C(C(F)(F)F)C=C1.COC1=C(N=CC=C1)C#C.C#O.C#O.C#O.CO.[Re]	28.0205	3.02854	12.5
Re(CO)3M23Y3solvent	COC1=CC=C(C=C1)C2=CC(=CC=C2)N.COC1=C(N=CC=C1)C#C.C#O.C#O.C#O.CO.[Re]	27.1162	3.25476	N.A.
Re(CO)3M24Y3solvent	NCC1N(C(OC(C)(C)C)=O)CCC1.COC1=C(N=CC=C1)C#C.C#O.C#O.C#O.CO.[Re]	23.3485	2.94399	N.A.
Re(CO)3M1Y4solvent	C=CCCCN.C#CC1=NC=C(C=C1)Br.C#O.C#O.C#O.CO.[Re]	17.6346	2.8699	50
Re(CO)3M2Y4solvent	CC(=O)NCCN.C#CC1=NC=C(C=C1)Br.C#O.C#O.C#O.CO.[Re]	58.9354	2.29476	N.A.
Re(CO)3M3Y4solvent	C1CCC(CC1)N.C#CC1=NC=C(C=C1)Br.C#O.C#O.C#O.CO.[Re]	24.1704	2.96189	N.A.
Re(CO)3M4Y4solvent	C1=CC=C(C=C1)CN.C#CC1=NC=C(C=C1)Br.C#O.C#O.C#O.CO.[Re]	12.9204	2.86426	N.A.
Re(CO)3M5Y4solvent	C[C@@H](C1=CC=CC=C1)N.C#CC1=NC=C(C=C1)Br.C#O.C#O.C#O.CO.[Re]	19.0234	2.93086	12.5
Re(CO)3M6Y4solvent	C1=CC=C2C(=C1)C(=CN2)CCN.C#CC1=NC=C(C=C1)Br.C#O.C#O.C#O.CO.[Re]	12.343	2.916	N.A.
Re(CO)3M7Y4solvent	COC1=C(C=C(C=C1)CCN)OC.C#CC1=NC=C(C=C1)Br.C#O.C#O.C#O.CO.[Re]	19.4441	2.81172	N.A.
Re(CO)3M8Y4solvent	C1=CC=C(C=C1)N.C#CC1=NC=C(C=C1)Br.C#O.C#O.C#O.CO.[Re]	14.5206	2.84181	50
Re(CO)3M9Y4solvent	CC1=CC(=CC(=C1)N)C.C#CC1=NC=C(C=C1)Br.C#O.C#O.C#O.CO.[Re]	10.9868	3.11103	N.A.
Re(CO)3M10Y4solvent	CCC1=CC=C(C=C1)N.C#CC1=NC=C(C=C1)Br.C#O.C#O.C#O.CO.[Re]	14.5374	3.10643	50
Re(CO)3M11Y4solvent	COC(=O)C1=CC=C(C=C1)N.C#CC1=NC=C(C=C1)Br.C#O.C#O.C#O.CO.[Re]	5.95118	2.87655	N.A.
Re(CO)3M12Y4solvent	NC1=C(OC)C=CC(OC)=C1.C#CC1=NC=C(C=C1)Br.C#O.C#O.C#O.CO.[Re]	13.3667	2.95115	N.A.
Re(CO)3M13Y4solvent	C1=CC(=CC=C1N)Br.C#CC1=NC=C(C=C1)Br.C#O.C#O.C#O.CO.[Re]	5.7379	3.01121	N.A.
Re(CO)3M14Y4solvent	CC1=CC(=CC(=C1Br)C)N.C#CC1=NC=C(C=C1)Br.C#O.C#O.C#O.CO.[Re]	9.64454	2.56714	N.A.
Re(CO)3M15Y4solvent	CC(=O)OCC1=C(N2[C@@H]([C@@H](C2=O)N)SC1)C(=O)O.C#CC1=NC=C(C=C1)Br.C#O.C#O.C#O.CO.[Re]	15.965	3.19329	N.A.
Re(CO)3M16Y4solvent	CC1([C@@H](N2[C@H](S1)[C@@H](C2=O)NC(=O)[C@@H](C3=CC=CC=C3)N)C(=O)O)C.C#CC1=NC=C(C=C1)Br.C#O.C#O.C#O.CO.[Re]	14.8786	2.90117	N.A.
Re(CO)3M17Y4solvent	NC1=CC=C(F)C=C1.C#CC1=NC=C(C=C1)Br.C#O.C#O.C#O.CO.[Re]	6.59316	2.86213	N.A.
Re(CO)3M18Y4solvent	NCC1=CC=C(C)O1.C#CC1=NC=C(C=C1)Br.C#O.C#O.C#O.CO.[Re]	10.116	2.83969	N.A.
Re(CO)3M19Y4solvent	CC1=CC(=C(C(=C1)C)N)C.C#CC1=NC=C(C=C1)Br.C#O.C#O.C#O.CO.[Re]	9.54897	3.1468	N.A.
Re(CO)3M20Y4solvent	COC1=C(C=CC(=C1)N)F.C#CC1=NC=C(C=C1)Br.C#O.C#O.C#O.CO.[Re]	8.6421	2.908	N.A.
Re(CO)3M21Y4solvent	NC1CCCC2=C1C=CC=C2.C#CC1=NC=C(C=C1)Br.C#O.C#O.C#O.CO.[Re]	13.3624	3.05851	N.A.
Re(CO)3M22Y4solvent	NCC1=CC=C(C(F)(F)F)C=C1.C#CC1=NC=C(C=C1)Br.C#O.C#O.C#O.CO.[Re]	8.18558	3.05695	N.A.
Re(CO)3M23Y4solvent	COC1=CC=C(C=C1)C2=CC(=CC=C2)N.C#CC1=NC=C(C=C1)Br.C#O.C#O.C#O.CO.[Re]	5.4063	3.25827	N.A.
Re(CO)3M24Y4solvent	NCC1N(C(OC(C)(C)C)=O)CCC1.C#CC1=NC=C(C=C1)Br.C#O.C#O.C#O.CO.[Re]	18.041	2.99973	N.A.

## Sheet: Mn(CO)3
Compound	Concatenated SMILES	Peak_Percentage (254 nm)	MS_Retention_Time (min)	SDR activity (µM, S.Aureus)	MIC (µM, S.Aureus)	Toxicity (Average % HEK293T growth at 50 µM)	Toxicity (Standard Deviation of HEK293T growth)
Mn(CO)3M1Y1	C=CCCCN.C#CC1=CC=CC=N1.CN1C=NC2=CC=CC=C21.C#O.C#O.C#O.[Mn]	46.3214	2.9535	50	N.T.	48.5792	13.8157
Mn(CO)3M2Y1	CC(=O)NCCN.C#CC1=CC=CC=N1.CN1C=NC2=CC=CC=C21.C#O.C#O.C#O.[Mn]	41.4609	2.3364	N.A.	N.T.	60.2251	6.60885
Mn(CO)3M3Y1	C1CCC(CC1)N.C#CC1=CC=CC=N1.CN1C=NC2=CC=CC=C21.C#O.C#O.C#O.[Mn]	57.6615	3.09204	50	N.T.	56.2761	6.8086
Mn(CO)3M4Y1	C1=CC=C(C=C1)CN.C#CC1=CC=CC=N1.CN1C=NC2=CC=CC=C21.C#O.C#O.C#O.[Mn]	51.6599	2.9141	50	N.T.	32.4831	5.09932
Mn(CO)3M5Y1	C[C@@H](C1=CC=CC=C1)N.C#CC1=CC=CC=N1.CN1C=NC2=CC=CC=C21.C#O.C#O.C#O.[Mn]	64.4509	3.00519	50	N.T.	17.503	6.15489
Mn(CO)3M6Y1	C1=CC=C2C(=C1)C(=CN2)CCN.C#CC1=CC=CC=N1.CN1C=NC2=CC=CC=C21.C#O.C#O.C#O.[Mn]	49.4576	2.98865	12.5	25	35.7454	2.80879
Mn(CO)3M7Y1	COC1=C(C=C(C=C1)CCN)OC.C#CC1=CC=CC=N1.CN1C=NC2=CC=CC=C21.C#O.C#O.C#O.[Mn]	47.1507	2.86907	50	N.T.	58.2882	8.32965
Mn(CO)3M8Y1	C1=CC=C(C=C1)N.C#CC1=CC=CC=N1.CN1C=NC2=CC=CC=C21.C#O.C#O.C#O.[Mn]	64.9399	2.93735	50	N.T.	25.0305	3.2944
Mn(CO)3M9Y1	CC1=CC(=CC(=C1)N)C.C#CC1=CC=CC=N1.CN1C=NC2=CC=CC=C21.C#O.C#O.C#O.[Mn]	47.3207	3.23404	50	N.T.	36.6776	12.0426
Mn(CO)3M10Y1	CCC1=CC=C(C=C1)N.C#CC1=CC=CC=N1.CN1C=NC2=CC=CC=C21.C#O.C#O.C#O.[Mn]	54.8124	3.23025	12.5	25	26.2013	8.56423
Mn(CO)3M11Y1	COC(=O)C1=CC=C(C=C1)N.C#CC1=CC=CC=N1.CN1C=NC2=CC=CC=C21.C#O.C#O.C#O.[Mn]	32.2555	2.96135	N.A.	N.T.	54.4824	11.8533
Mn(CO)3M12Y1	NC1=C(OC)C=CC(OC)=C1.C#CC1=CC=CC=N1.CN1C=NC2=CC=CC=C21.C#O.C#O.C#O.[Mn]	60.2676	3.02326	50	N.T.	21.4665	3.96685
Mn(CO)3M13Y1	C1=CC(=CC=C1N)Br.C#CC1=CC=CC=N1.CN1C=NC2=CC=CC=C21.C#O.C#O.C#O.[Mn]	38.7321	3.14203	50	N.T.	51.3316	12.0137
Mn(CO)3M14Y1	CC1=CC(=CC(=C1Br)C)N.C#CC1=CC=CC=N1.CN1C=NC2=CC=CC=C21.C#O.C#O.C#O.[Mn]	34.0453	3.44271	12.5	25	58.2085	4.76053
Mn(CO)3M15Y1	CC(=O)OCC1=C(N2[C@@H]([C@@H](C2=O)N)SC1)C(=O)O.C#CC1=CC=CC=N1.CN1C=NC2=CC=CC=C21.C#O.C#O.C#O.[Mn]	25.3018	2.66628	N.A.	N.T.	73.7579	11.6827
Mn(CO)3M16Y1	CC1([C@@H](N2[C@H](S1)[C@@H](C2=O)NC(=O)[C@@H](C3=CC=CC=C3)N)C(=O)O)C.C#CC1=CC=CC=N1.CN1C=NC2=CC=CC=C21.C#O.C#O.C#O.[Mn]	17.874	2.84241	N.A.	N.T.	74.4643	14.6539
Mn(CO)3M17Y1	NC1=CC=C(F)C=C1.C#CC1=CC=CC=N1.CN1C=NC2=CC=CC=C21.C#O.C#O.C#O.[Mn]	62.1825	2.95818	50	N.T.	44.33	12.0352
Mn(CO)3M18Y1	NCC1=CC=C(C)O1.C#CC1=CC=CC=N1.CN1C=NC2=CC=CC=C21.C#O.C#O.C#O.[Mn]	36.5274	2.90288	50	N.T.	27.8051	7.5782
Mn(CO)3M19Y1	CC1=CC(=C(C(=C1)C)N)C.C#CC1=CC=CC=N1.CN1C=NC2=CC=CC=C21.C#O.C#O.C#O.[Mn]	41.1333	3.27636	12.5	6.25	34.7355	11.8358
Mn(CO)3M20Y1	COC1=C(C=CC(=C1)N)F.C#CC1=CC=CC=N1.CN1C=NC2=CC=CC=C21.C#O.C#O.C#O.[Mn]	45.9606	3.01028	N.A.	N.T.	59.9627	12.8486
Mn(CO)3M21Y1	NC1CCCC2=C1C=CC=C2.C#CC1=CC=CC=N1.CN1C=NC2=CC=CC=C21.C#O.C#O.C#O.[Mn]	67.4643	3.158	12.5	25	25.9588	6.33914
Mn(CO)3M22Y1	NCC1=CC=C(C(F)(F)F)C=C1.C#CC1=CC=CC=N1.CN1C=NC2=CC=CC=C21.C#O.C#O.C#O.[Mn]	66.026	3.09935	12.5	6.25	30.1374	17.7322
Mn(CO)3M23Y1	COC1=CC=C(C=C1)C2=CC(=CC=C2)N.C#CC1=CC=CC=N1.CN1C=NC2=CC=CC=C21.C#O.C#O.C#O.[Mn]	26.497	3.36633	12.5	50	63.7314	11.6457
Mn(CO)3M24Y1	NCC1N(C(OC(C)(C)C)=O)CCC1.C#CC1=CC=CC=N1.CN1C=NC2=CC=CC=C21.C#O.C#O.C#O.[Mn]	53.0498	3.10425	50	N.T.	31.6157	6.95809
Mn(CO)3M1Y2	C=CCCCN.CC1=NC(=CC=C1)C#C.CN1C=NC2=CC=CC=C21.C#O.C#O.C#O.[Mn]	14.3034	3.06821	50	N.T.	69.288	10.7441
Mn(CO)3M2Y2	CC(=O)NCCN.CC1=NC(=CC=C1)C#C.CN1C=NC2=CC=CC=C21.C#O.C#O.C#O.[Mn]	8.09448	2.45595	N.A.	N.T.	77.3252	15.1064
Mn(CO)3M3Y2	C1CCC(CC1)N.CC1=NC(=CC=C1)C#C.CN1C=NC2=CC=CC=C21.C#O.C#O.C#O.[Mn]	10.4516	3.21255	N.A.	N.T.	63.0156	9.54567
Mn(CO)3M4Y2	C1=CC=C(C=C1)CN.CC1=NC(=CC=C1)C#C.CN1C=NC2=CC=CC=C21.C#O.C#O.C#O.[Mn]	23.1605	3.02534	N.A.	N.T.	48.3127	8.21252
Mn(CO)3M5Y2	C[C@@H](C1=CC=CC=C1)N.CC1=NC(=CC=C1)C#C.CN1C=NC2=CC=CC=C21.C#O.C#O.C#O.[Mn]	17.9671	3.12182	50	N.T.	51.3418	6.91939
Mn(CO)3M6Y2	C1=CC=C2C(=C1)C(=CN2)CCN.CC1=NC(=CC=C1)C#C.CN1C=NC2=CC=CC=C21.C#O.C#O.C#O.[Mn]	18.8767	3.09656	50	N.T.	49.5213	4.76648
Mn(CO)3M7Y2	COC1=C(C=C(C=C1)CCN)OC.CC1=NC(=CC=C1)C#C.CN1C=NC2=CC=CC=C21.C#O.C#O.C#O.[Mn]	13.3337	2.97162	N.A.	N.T.	52.0443	11.468
Mn(CO)3M8Y2	C1=CC=C(C=C1)N.CC1=NC(=CC=C1)C#C.CN1C=NC2=CC=CC=C21.C#O.C#O.C#O.[Mn]	11.0576	3.05305	N.A.	N.T.	50.6914	10.017
Mn(CO)3M9Y2	CC1=CC(=CC(=C1)N)C.CC1=NC(=CC=C1)C#C.CN1C=NC2=CC=CC=C21.C#O.C#O.C#O.[Mn]	8.22184	3.34938	50	N.T.	59.08	18.6773
Mn(CO)3M10Y2	CCC1=CC=C(C=C1)N.CC1=NC(=CC=C1)C#C.CN1C=NC2=CC=CC=C21.C#O.C#O.C#O.[Mn]	53.0348	3.3423	50	N.T.	38.9658	13.8085
Mn(CO)3M11Y2	COC(=O)C1=CC=C(C=C1)N.CC1=NC(=CC=C1)C#C.CN1C=NC2=CC=CC=C21.C#O.C#O.C#O.[Mn]	37.6932	3.07455	N.A.	N.T.	56.2973	8.49312
Mn(CO)3M12Y2	NC1=C(OC)C=CC(OC)=C1.CC1=NC(=CC=C1)C#C.CN1C=NC2=CC=CC=C21.C#O.C#O.C#O.[Mn]	5.88807	3.13917	N.A.	N.T.	44.1022	2.61473
Mn(CO)3M13Y2	C1=CC(=CC=C1N)Br.CC1=NC(=CC=C1)C#C.CN1C=NC2=CC=CC=C21.C#O.C#O.C#O.[Mn]	6.154	3.24995	50	N.T.	59.1964	8.5512
Mn(CO)3M14Y2	CC1=CC(=CC(=C1Br)C)N.CC1=NC(=CC=C1)C#C.CN1C=NC2=CC=CC=C21.C#O.C#O.C#O.[Mn]	2.24111	3.55593	N.A.	N.T.	41.4383	0.30993
Mn(CO)3M15Y2	CC(=O)OCC1=C(N2[C@@H]([C@@H](C2=O)N)SC1)C(=O)O.CC1=NC(=CC=C1)C#C.CN1C=NC2=CC=CC=C21.C#O.C#O.C#O.[Mn]	14.8539	2.77302	N.A.	N.T.	69.6906	9.04031
Mn(CO)3M16Y2	CC1([C@@H](N2[C@H](S1)[C@@H](C2=O)NC(=O)[C@@H](C3=CC=CC=C3)N)C(=O)O)C.CC1=NC(=CC=C1)C#C.CN1C=NC2=CC=CC=C21.C#O.C#O.C#O.[Mn]	19.0538	0.0419983	N.A.	N.T.	61.4214	9.71285
Mn(CO)3M17Y2	NC1=CC=C(F)C=C1.CC1=NC(=CC=C1)C#C.CN1C=NC2=CC=CC=C21.C#O.C#O.C#O.[Mn]	14.3936	3.07382	N.A.	N.T.	38.7103	3.02403
Mn(CO)3M18Y2	NCC1=CC=C(C)O1.CC1=NC(=CC=C1)C#C.CN1C=NC2=CC=CC=C21.C#O.C#O.C#O.[Mn]	5.05954	3.00351	N.A.	N.T.	42.2408	3.08523
Mn(CO)3M19Y2	CC1=CC(=C(C(=C1)C)N)C.CC1=NC(=CC=C1)C#C.CN1C=NC2=CC=CC=C21.C#O.C#O.C#O.[Mn]	45.895	3.37566	50	N.T.	36.6566	14.0869
Mn(CO)3M20Y2	COC1=C(C=CC(=C1)N)F.CC1=NC(=CC=C1)C#C.CN1C=NC2=CC=CC=C21.C#O.C#O.C#O.[Mn]	22.5924	3.12115	N.A.	N.T.	54.9306	10.1461
Mn(CO)3M21Y2	NC1CCCC2=C1C=CC=C2.CC1=NC(=CC=C1)C#C.CN1C=NC2=CC=CC=C21.C#O.C#O.C#O.[Mn]	36.4159	3.26339	50	N.T.	47.0203	20.4669
Mn(CO)3M22Y2	NCC1=CC=C(C(F)(F)F)C=C1.CC1=NC(=CC=C1)C#C.CN1C=NC2=CC=CC=C21.C#O.C#O.C#O.[Mn]	48.4569	3.20376	50	N.T.	53.1193	18.5537
Mn(CO)3M23Y2	COC1=CC=C(C=C1)C2=CC(=CC=C2)N.CC1=NC(=CC=C1)C#C.CN1C=NC2=CC=CC=C21.C#O.C#O.C#O.[Mn]	1.29577	3.47394	N.A.	N.T.	53.0152	11.2369
Mn(CO)3M24Y2	NCC1N(C(OC(C)(C)C)=O)CCC1.CC1=NC(=CC=C1)C#C.CN1C=NC2=CC=CC=C21.C#O.C#O.C#O.[Mn]	9.66269	3.19236	N.A.	N.T.	38.326	5.9396
Mn(CO)3M1Y3	C=CCCCN.COC1=C(N=CC=C1)C#C.CN1C=NC2=CC=CC=C21.C#O.C#O.C#O.[Mn]	38.2375	3.07062	50	N.T.	42.9762	7.09634
Mn(CO)3M2Y3	CC(=O)NCCN.COC1=C(N=CC=C1)C#C.CN1C=NC2=CC=CC=C21.C#O.C#O.C#O.[Mn]	48.1798	2.42954	N.A.	N.T.	61.677	12.0866
Mn(CO)3M3Y3	C1CCC(CC1)N.COC1=C(N=CC=C1)C#C.CN1C=NC2=CC=CC=C21.C#O.C#O.C#O.[Mn]	40.4503	3.22574	50	N.T.	26.7839	3.09475
Mn(CO)3M4Y3	C1=CC=C(C=C1)CN.COC1=C(N=CC=C1)C#C.CN1C=NC2=CC=CC=C21.C#O.C#O.C#O.[Mn]	54.8247	3.01781	12.5	25	30.4418	5.14734
Mn(CO)3M5Y3	C[C@@H](C1=CC=CC=C1)N.COC1=C(N=CC=C1)C#C.CN1C=NC2=CC=CC=C21.C#O.C#O.C#O.[Mn]	58.8037	3.11948	12.5	25	17.333	6.16715
Mn(CO)3M6Y3	C1=CC=C2C(=C1)C(=CN2)CCN.COC1=C(N=CC=C1)C#C.CN1C=NC2=CC=CC=C21.C#O.C#O.C#O.[Mn]	58.3815	3.07417	12.5	12.5	27.3892	7.14963
Mn(CO)3M7Y3	COC1=C(C=C(C=C1)CCN)OC.COC1=C(N=CC=C1)C#C.CN1C=NC2=CC=CC=C21.C#O.C#O.C#O.[Mn]	56.7396	2.95363	50	N.T.	33.4526	6.59063
Mn(CO)3M8Y3	C1=CC=C(C=C1)N.COC1=C(N=CC=C1)C#C.CN1C=NC2=CC=CC=C21.C#O.C#O.C#O.[Mn]	54.1582	3.06337	50	N.T.	23.6026	2.9199
Mn(CO)3M9Y3	CC1=CC(=CC(=C1)N)C.COC1=C(N=CC=C1)C#C.CN1C=NC2=CC=CC=C21.C#O.C#O.C#O.[Mn]	50.9143	3.37303	12.5	12.5	29.0281	13.3266
Mn(CO)3M10Y3	CCC1=CC=C(C=C1)N.COC1=C(N=CC=C1)C#C.CN1C=NC2=CC=CC=C21.C#O.C#O.C#O.[Mn]	53.8477	3.35882	12.5	12.5	21.1593	7.41597
Mn(CO)3M11Y3	COC(=O)C1=CC=C(C=C1)N.COC1=C(N=CC=C1)C#C.CN1C=NC2=CC=CC=C21.C#O.C#O.C#O.[Mn]	25.1518	3.09076	50	N.T.	50.7078	9.44121
Mn(CO)3M12Y3	NC1=C(OC)C=CC(OC)=C1.COC1=C(N=CC=C1)C#C.CN1C=NC2=CC=CC=C21.C#O.C#O.C#O.[Mn]	36.4503	3.11148	12.5	25	15.5756	7.63422
Mn(CO)3M13Y3	C1=CC(=CC=C1N)Br.COC1=C(N=CC=C1)C#C.CN1C=NC2=CC=CC=C21.C#O.C#O.C#O.[Mn]	50.8174	3.28266	50	N.T.	76.9031	8.64936
Mn(CO)3M14Y3	CC1=CC(=CC(=C1Br)C)N.COC1=C(N=CC=C1)C#C.CN1C=NC2=CC=CC=C21.C#O.C#O.C#O.[Mn]	13.1164	3.61326	12.5	50	64.7747	6.16603
Mn(CO)3M15Y3	CC(=O)OCC1=C(N2[C@@H]([C@@H](C2=O)N)SC1)C(=O)O.COC1=C(N=CC=C1)C#C.CN1C=NC2=CC=CC=C21.C#O.C#O.C#O.[Mn]	23.3818	2.73027	N.A.	N.T.	71.0746	4.39546
Mn(CO)3M16Y3	CC1([C@@H](N2[C@H](S1)[C@@H](C2=O)NC(=O)[C@@H](C3=CC=CC=C3)N)C(=O)O)C.COC1=C(N=CC=C1)C#C.CN1C=NC2=CC=CC=C21.C#O.C#O.C#O.[Mn]	20.0189	2.93386	N.A.	N.T.	67.7864	9.89152
Mn(CO)3M17Y3	NC1=CC=C(F)C=C1.COC1=C(N=CC=C1)C#C.CN1C=NC2=CC=CC=C21.C#O.C#O.C#O.[Mn]	47.3759	3.09591	50	N.T.	36.0464	4.49881
Mn(CO)3M18Y3	NCC1=CC=C(C)O1.COC1=C(N=CC=C1)C#C.CN1C=NC2=CC=CC=C21.C#O.C#O.C#O.[Mn]	56.7172	2.99229	50	N.T.	25.0601	4.96369
Mn(CO)3M19Y3	CC1=CC(=C(C(=C1)C)N)C.COC1=C(N=CC=C1)C#C.CN1C=NC2=CC=CC=C21.C#O.C#O.C#O.[Mn]	59.779	3.3799	12.5	6.25	25.9523	2.56059
Mn(CO)3M20Y3	COC1=C(C=CC(=C1)N)F.COC1=C(N=CC=C1)C#C.CN1C=NC2=CC=CC=C21.C#O.C#O.C#O.[Mn]	40.3898	3.13005	50	N.T.	65.0096	17.7016
Mn(CO)3M21Y3	NC1CCCC2=C1C=CC=C2.COC1=C(N=CC=C1)C#C.CN1C=NC2=CC=CC=C21.C#O.C#O.C#O.[Mn]	59.5173	3.25381	12.5	12.5	19.1725	9.52754
Mn(CO)3M22Y3	NCC1=CC=C(C(F)(F)F)C=C1.COC1=C(N=CC=C1)C#C.CN1C=NC2=CC=CC=C21.C#O.C#O.C#O.[Mn]	62.5238	3.19045	12.5	6.25	33.7455	10.9532
Mn(CO)3M23Y3	COC1=CC=C(C=C1)C2=CC(=CC=C2)N.COC1=C(N=CC=C1)C#C.CN1C=NC2=CC=CC=C21.C#O.C#O.C#O.[Mn]	23.2648	3.49033	12.5	25	66.1317	7.41014
Mn(CO)3M24Y3	NCC1N(C(OC(C)(C)C)=O)CCC1.COC1=C(N=CC=C1)C#C.CN1C=NC2=CC=CC=C21.C#O.C#O.C#O.[Mn]	52.4539	3.19591	50	N.T.	19.9647	4.88116
Mn(CO)3M1Y4	C=CCCCN.C#CC1=NC=C(C=C1)Br.CN1C=NC2=CC=CC=C21.C#O.C#O.C#O.[Mn]	25.8033	3.11708	50	N.T.	68.4314	11.1092
Mn(CO)3M2Y4	CC(=O)NCCN.C#CC1=NC=C(C=C1)Br.CN1C=NC2=CC=CC=C21.C#O.C#O.C#O.[Mn]	18.977	2.53695	N.A.	N.T.	61.5158	4.00341
Mn(CO)3M3Y4	C1CCC(CC1)N.C#CC1=NC=C(C=C1)Br.CN1C=NC2=CC=CC=C21.C#O.C#O.C#O.[Mn]	28.491	3.24777	50	N.T.	48.4275	6.78713
Mn(CO)3M4Y4	C1=CC=C(C=C1)CN.C#CC1=NC=C(C=C1)Br.CN1C=NC2=CC=CC=C21.C#O.C#O.C#O.[Mn]	15.9004	3.07952	50	N.T.	52.6548	2.69505
Mn(CO)3M5Y4	C[C@@H](C1=CC=CC=C1)N.C#CC1=NC=C(C=C1)Br.CN1C=NC2=CC=CC=C21.C#O.C#O.C#O.[Mn]	32.3366	3.15359	12.5	50	44.8353	3.21658
Mn(CO)3M6Y4	C1=CC=C2C(=C1)C(=CN2)CCN.C#CC1=NC=C(C=C1)Br.CN1C=NC2=CC=CC=C21.C#O.C#O.C#O.[Mn]	21.9015	3.14295	12.5	25	52.4344	7.6298
Mn(CO)3M7Y4	COC1=C(C=C(C=C1)CCN)OC.C#CC1=NC=C(C=C1)Br.CN1C=NC2=CC=CC=C21.C#O.C#O.C#O.[Mn]	27.0821	3.02308	50	N.T.	63.1729	13.4655
Mn(CO)3M8Y4	C1=CC=C(C=C1)N.C#CC1=NC=C(C=C1)Br.CN1C=NC2=CC=CC=C21.C#O.C#O.C#O.[Mn]	20.6863	3.09524	50	N.T.	53.6512	12.7987
Mn(CO)3M9Y4	CC1=CC(=CC(=C1)N)C.C#CC1=NC=C(C=C1)Br.CN1C=NC2=CC=CC=C21.C#O.C#O.C#O.[Mn]	18.9413	3.37835	50	N.T.	52.3934	16.053
Mn(CO)3M10Y4	CCC1=CC=C(C=C1)N.C#CC1=NC=C(C=C1)Br.CN1C=NC2=CC=CC=C21.C#O.C#O.C#O.[Mn]	19.3852	3.37448	50	N.T.	51.7126	15.4196
Mn(CO)3M11Y4	COC(=O)C1=CC=C(C=C1)N.C#CC1=NC=C(C=C1)Br.CN1C=NC2=CC=CC=C21.C#O.C#O.C#O.[Mn]	1.97468	3.11151	N.A.	N.T.	65.0893	14.8078
Mn(CO)3M12Y4	NC1=C(OC)C=CC(OC)=C1.C#CC1=NC=C(C=C1)Br.CN1C=NC2=CC=CC=C21.C#O.C#O.C#O.[Mn]	15.8391	3.19493	50	N.T.	25.6991	5.73788
Mn(CO)3M13Y4	C1=CC(=CC=C1N)Br.C#CC1=NC=C(C=C1)Br.CN1C=NC2=CC=CC=C21.C#O.C#O.C#O.[Mn]	4.95084	3.28145	N.A.	N.T.	68.8101	9.70999
Mn(CO)3M14Y4	CC1=CC(=CC(=C1Br)C)N.C#CC1=NC=C(C=C1)Br.CN1C=NC2=CC=CC=C21.C#O.C#O.C#O.[Mn]	1.08292	3.57214	N.A.	N.T.	54.391	6.35588
Mn(CO)3M15Y4	CC(=O)OCC1=C(N2[C@@H]([C@@H](C2=O)N)SC1)C(=O)O.C#CC1=NC=C(C=C1)Br.CN1C=NC2=CC=CC=C21.C#O.C#O.C#O.[Mn]	21.3608	2.96451	N.A.	N.T.	66.172	2.45938
Mn(CO)3M16Y4	CC1([C@@H](N2[C@H](S1)[C@@H](C2=O)NC(=O)[C@@H](C3=CC=CC=C3)N)C(=O)O)C.C#CC1=NC=C(C=C1)Br.CN1C=NC2=CC=CC=C21.C#O.C#O.C#O.[Mn]	0.279854	4.96983	N.A.	N.T.	62.649	5.07632
Mn(CO)3M17Y4	NC1=CC=C(F)C=C1.C#CC1=NC=C(C=C1)Br.CN1C=NC2=CC=CC=C21.C#O.C#O.C#O.[Mn]	4.37698	3.11218	N.A.	N.T.	44.6162	6.00304
Mn(CO)3M18Y4	NCC1=CC=C(C)O1.C#CC1=NC=C(C=C1)Br.CN1C=NC2=CC=CC=C21.C#O.C#O.C#O.[Mn]	18.8143	3.06208	50	N.T.	42.424	3.99265
Mn(CO)3M19Y4	CC1=CC(=C(C(=C1)C)N)C.C#CC1=NC=C(C=C1)Br.CN1C=NC2=CC=CC=C21.C#O.C#O.C#O.[Mn]	6.36613	3.4246	50	N.T.	51.0123	7.75799
Mn(CO)3M20Y4	COC1=C(C=CC(=C1)N)F.C#CC1=NC=C(C=C1)Br.CN1C=NC2=CC=CC=C21.C#O.C#O.C#O.[Mn]	29.0173	3.15128	50	N.T.	57.6896	15.9551
Mn(CO)3M21Y4	NC1CCCC2=C1C=CC=C2.C#CC1=NC=C(C=C1)Br.CN1C=NC2=CC=CC=C21.C#O.C#O.C#O.[Mn]	29.8903	3.30175	12.5	25	43.3695	12.9937
Mn(CO)3M22Y4	NCC1=CC=C(C(F)(F)F)C=C1.C#CC1=NC=C(C=C1)Br.CN1C=NC2=CC=CC=C21.C#O.C#O.C#O.[Mn]	10.0672	3.24864	50	N.T.	52.6627	19.2574
Mn(CO)3M23Y4	COC1=CC=C(C=C1)C2=CC(=CC=C2)N.C#CC1=NC=C(C=C1)Br.CN1C=NC2=CC=CC=C21.C#O.C#O.C#O.[Mn]	3.444	3.4969	N.A.	N.T.	55.2505	11.5104
Mn(CO)3M24Y4	NCC1N(C(OC(C)(C)C)=O)CCC1.C#CC1=NC=C(C=C1)Br.CN1C=NC2=CC=CC=C21.C#O.C#O.C#O.[Mn]	17.3672	3.26167	50	N.T.	47.4037	3.05686

## Sheet: Mn(CO)3 solvent
Compound	Concatenated SMILES	Peak_Percentage (254 nm)	MS_Retention_Time (min)	SDR activity (µM, S.Aureus)
Mn(CO)3M1Y1solvent	C=CCCCN.C#CC1=CC=CC=N1.CS(C)=O.C#O.C#O.C#O.[Mn]	61.133	2.59501	N.A.
Mn(CO)3M2Y1solvent	CC(=O)NCCN.C#CC1=CC=CC=N1.CS(C)=O.C#O.C#O.C#O.[Mn]	53.3705	1.85266	N.A.
Mn(CO)3M3Y1solvent	C1CCC(CC1)N.C#CC1=CC=CC=N1.CS(C)=O.C#O.C#O.C#O.[Mn]	55.3894	2.71279	N.A.
Mn(CO)3M4Y1solvent	C1=CC=C(C=C1)CN.C#CC1=CC=CC=N1.CS(C)=O.C#O.C#O.C#O.[Mn]	76.0187	2.5742	N.A.
Mn(CO)3M5Y1solvent	C[C@@H](C1=CC=CC=C1)N.C#CC1=CC=CC=N1.CS(C)=O.C#O.C#O.C#O.[Mn]	64.5469	2.67223	N.A.
Mn(CO)3M6Y1solvent	C1=CC=C2C(=C1)C(=CN2)CCN.C#CC1=CC=CC=N1.CS(C)=O.C#O.C#O.C#O.[Mn]	59.0009	2.65225	50
Mn(CO)3M7Y1solvent	COC1=C(C=C(C=C1)CCN)OC.C#CC1=CC=CC=N1.CS(C)=O.C#O.C#O.C#O.[Mn]	54.3024	2.50714	N.A.
Mn(CO)3M8Y1solvent	C1=CC=C(C=C1)N.C#CC1=CC=CC=N1.CS(C)=O.C#O.C#O.C#O.[Mn]	35.5885	2.56471	N.A.
Mn(CO)3M9Y1solvent	CC1=CC(=CC(=C1)N)C.C#CC1=CC=CC=N1.CS(C)=O.C#O.C#O.C#O.[Mn]	26.4428	2.8883	50
Mn(CO)3M10Y1solvent	CCC1=CC=C(C=C1)N.C#CC1=CC=CC=N1.CS(C)=O.C#O.C#O.C#O.[Mn]	34.8296	2.88681	50
Mn(CO)3M11Y1solvent	COC(=O)C1=CC=C(C=C1)N.C#CC1=CC=CC=N1.CS(C)=O.C#O.C#O.C#O.[Mn]	15.8541	2.83952	N.A.
Mn(CO)3M12Y1solvent	NC1=C(OC)C=CC(OC)=C1.C#CC1=CC=CC=N1.CS(C)=O.C#O.C#O.C#O.[Mn]	23.6007	2.68219	N.A.
Mn(CO)3M13Y1solvent	C1=CC(=CC=C1N)Br.C#CC1=CC=CC=N1.CS(C)=O.C#O.C#O.C#O.[Mn]	18.3149	2.79345	N.A.
Mn(CO)3M14Y1solvent	CC1=CC(=CC(=C1Br)C)N.C#CC1=CC=CC=N1.CS(C)=O.C#O.C#O.C#O.[Mn]	19.8511	3.11552	N.A.
Mn(CO)3M15Y1solvent	CC(=O)OCC1=C(N2[C@@H]([C@@H](C2=O)N)SC1)C(=O)O.C#CC1=CC=CC=N1.CS(C)=O.C#O.C#O.C#O.[Mn]	20.1252	2.3292	N.A.
Mn(CO)3M16Y1solvent	CC1([C@@H](N2[C@H](S1)[C@@H](C2=O)NC(=O)[C@@H](C3=CC=CC=C3)N)C(=O)O)C.C#CC1=CC=CC=N1.CS(C)=O.C#O.C#O.C#O.[Mn]	12.6032	3.51686	N.A.
Mn(CO)3M17Y1solvent	NC1=CC=C(F)C=C1.C#CC1=CC=CC=N1.CS(C)=O.C#O.C#O.C#O.[Mn]	22.9195	2.60226	N.A.
Mn(CO)3M18Y1solvent	NCC1=CC=C(C)O1.C#CC1=CC=CC=N1.CS(C)=O.C#O.C#O.C#O.[Mn]	72.429	2.5602	N.A.
Mn(CO)3M19Y1solvent	CC1=CC(=C(C(=C1)C)N)C.C#CC1=CC=CC=N1.CS(C)=O.C#O.C#O.C#O.[Mn]	17.1992	2.92264	50
Mn(CO)3M20Y1solvent	COC1=C(C=CC(=C1)N)F.C#CC1=CC=CC=N1.CS(C)=O.C#O.C#O.C#O.[Mn]	10.4529	2.66589	N.A.
Mn(CO)3M21Y1solvent	NC1CCCC2=C1C=CC=C2.C#CC1=CC=CC=N1.CS(C)=O.C#O.C#O.C#O.[Mn]	24.3818	2.83318	N.A.
Mn(CO)3M22Y1solvent	NCC1=CC=C(C(F)(F)F)C=C1.C#CC1=CC=CC=N1.CS(C)=O.C#O.C#O.C#O.[Mn]	26.4152	2.82328	50
Mn(CO)3M23Y1solvent	COC1=CC=C(C=C1)C2=CC(=CC=C2)N.C#CC1=CC=CC=N1.CS(C)=O.C#O.C#O.C#O.[Mn]	32.1691	3.04528	50
Mn(CO)3M24Y1solvent	NCC1N(C(OC(C)(C)C)=O)CCC1.C#CC1=CC=CC=N1.CS(C)=O.C#O.C#O.C#O.[Mn]	61.5665	2.73495	N.A.
Mn(CO)3M1Y2solvent	C=CCCCN.CC1=NC(=CC=C1)C#C.CS(C)=O.C#O.C#O.C#O.[Mn]	14.0679	2.72251	N.A.
Mn(CO)3M2Y2solvent	CC(=O)NCCN.CC1=NC(=CC=C1)C#C.CS(C)=O.C#O.C#O.C#O.[Mn]	38.0624	2.05844	N.A.
Mn(CO)3M3Y2solvent	C1CCC(CC1)N.CC1=NC(=CC=C1)C#C.CS(C)=O.C#O.C#O.C#O.[Mn]	10.5804	2.84692	N.A.
Mn(CO)3M4Y2solvent	C1=CC=C(C=C1)CN.CC1=NC(=CC=C1)C#C.CS(C)=O.C#O.C#O.C#O.[Mn]	18.6112	2.69856	N.A.
Mn(CO)3M5Y2solvent	C[C@@H](C1=CC=CC=C1)N.CC1=NC(=CC=C1)C#C.CS(C)=O.C#O.C#O.C#O.[Mn]	56.3409	2.79401	N.A.
Mn(CO)3M6Y2solvent	C1=CC=C2C(=C1)C(=CN2)CCN.CC1=NC(=CC=C1)C#C.CS(C)=O.C#O.C#O.C#O.[Mn]	24.4317	3.05467	N.A.
Mn(CO)3M7Y2solvent	COC1=C(C=C(C=C1)CCN)OC.CC1=NC(=CC=C1)C#C.CS(C)=O.C#O.C#O.C#O.[Mn]	20.9596	2.62524	N.A.
Mn(CO)3M8Y2solvent	C1=CC=C(C=C1)N.CC1=NC(=CC=C1)C#C.CS(C)=O.C#O.C#O.C#O.[Mn]	81.1808	2.69984	N.A.
Mn(CO)3M9Y2solvent	CC1=CC(=CC(=C1)N)C.CC1=NC(=CC=C1)C#C.CS(C)=O.C#O.C#O.C#O.[Mn]	80.902	3.48674	N.A.
Mn(CO)3M10Y2solvent	CCC1=CC=C(C=C1)N.CC1=NC(=CC=C1)C#C.CS(C)=O.C#O.C#O.C#O.[Mn]	4.87442	3.01326	N.A.
Mn(CO)3M11Y2solvent	COC(=O)C1=CC=C(C=C1)N.CC1=NC(=CC=C1)C#C.CS(C)=O.C#O.C#O.C#O.[Mn]	2.11463	2.73156	N.A.
Mn(CO)3M12Y2solvent	NC1=C(OC)C=CC(OC)=C1.CC1=NC(=CC=C1)C#C.CS(C)=O.C#O.C#O.C#O.[Mn]	29.9981	3.11531	N.A.
Mn(CO)3M13Y2solvent	C1=CC(=CC=C1N)Br.CC1=NC(=CC=C1)C#C.CS(C)=O.C#O.C#O.C#O.[Mn]	1.99353	2.89953	N.A.
Mn(CO)3M14Y2solvent	CC1=CC(=CC(=C1Br)C)N.CC1=NC(=CC=C1)C#C.CS(C)=O.C#O.C#O.C#O.[Mn]	9.6851	3.21219	N.A.
Mn(CO)3M15Y2solvent	CC(=O)OCC1=C(N2[C@@H]([C@@H](C2=O)N)SC1)C(=O)O.CC1=NC(=CC=C1)C#C.CS(C)=O.C#O.C#O.C#O.[Mn]	19.2033	2.46072	N.A.
Mn(CO)3M16Y2solvent	CC1([C@@H](N2[C@H](S1)[C@@H](C2=O)NC(=O)[C@@H](C3=CC=CC=C3)N)C(=O)O)C.CC1=NC(=CC=C1)C#C.CS(C)=O.C#O.C#O.C#O.[Mn]	2.90046	4.52504	N.A.
Mn(CO)3M17Y2solvent	NC1=CC=C(F)C=C1.CC1=NC(=CC=C1)C#C.CS(C)=O.C#O.C#O.C#O.[Mn]	84.1761	2.72636	N.A.
Mn(CO)3M18Y2solvent	NCC1=CC=C(C)O1.CC1=NC(=CC=C1)C#C.CS(C)=O.C#O.C#O.C#O.[Mn]	8.88033	2.6735	N.A.
Mn(CO)3M19Y2solvent	CC1=CC(=C(C(=C1)C)N)C.CC1=NC(=CC=C1)C#C.CS(C)=O.C#O.C#O.C#O.[Mn]	3.96795	3.02114	N.A.
Mn(CO)3M20Y2solvent	COC1=C(C=CC(=C1)N)F.CC1=NC(=CC=C1)C#C.CS(C)=O.C#O.C#O.C#O.[Mn]	7.00148	2.77803	N.A.
Mn(CO)3M21Y2solvent	NC1CCCC2=C1C=CC=C2.CC1=NC(=CC=C1)C#C.CS(C)=O.C#O.C#O.C#O.[Mn]	76.5519	2.93384	N.A.
Mn(CO)3M22Y2solvent	NCC1=CC=C(C(F)(F)F)C=C1.CC1=NC(=CC=C1)C#C.CS(C)=O.C#O.C#O.C#O.[Mn]	7.63986	2.92471	N.A.
Mn(CO)3M23Y2solvent	COC1=CC=C(C=C1)C2=CC(=CC=C2)N.CC1=NC(=CC=C1)C#C.CS(C)=O.C#O.C#O.C#O.[Mn]	14.9422	3.15518	N.A.
Mn(CO)3M24Y2solvent	NCC1N(C(OC(C)(C)C)=O)CCC1.CC1=NC(=CC=C1)C#C.CS(C)=O.C#O.C#O.C#O.[Mn]	80.5436	2.84308	N.A.
Mn(CO)3M1Y3solvent	C=CCCCN.COC1=C(N=CC=C1)C#C.CS(C)=O.C#O.C#O.C#O.[Mn]	57.0437	2.74632	N.A.
Mn(CO)3M2Y3solvent	CC(=O)NCCN.COC1=C(N=CC=C1)C#C.CS(C)=O.C#O.C#O.C#O.[Mn]	66.1474	1.98601	N.A.
Mn(CO)3M3Y3solvent	C1CCC(CC1)N.COC1=C(N=CC=C1)C#C.CS(C)=O.C#O.C#O.C#O.[Mn]	45.2628	2.87954	N.A.
Mn(CO)3M4Y3solvent	C1=CC=C(C=C1)CN.COC1=C(N=CC=C1)C#C.CS(C)=O.C#O.C#O.C#O.[Mn]	57.5337	2.70777	50
Mn(CO)3M5Y3solvent	C[C@@H](C1=CC=CC=C1)N.COC1=C(N=CC=C1)C#C.CS(C)=O.C#O.C#O.C#O.[Mn]	53.6355	2.80634	50
Mn(CO)3M6Y3solvent	C1=CC=C2C(=C1)C(=CN2)CCN.COC1=C(N=CC=C1)C#C.CS(C)=O.C#O.C#O.C#O.[Mn]	46.4974	2.76517	50
Mn(CO)3M7Y3solvent	COC1=C(C=C(C=C1)CCN)OC.COC1=C(N=CC=C1)C#C.CS(C)=O.C#O.C#O.C#O.[Mn]	74.3815	2.63471	N.A.
Mn(CO)3M8Y3solvent	C1=CC=C(C=C1)N.COC1=C(N=CC=C1)C#C.CS(C)=O.C#O.C#O.C#O.[Mn]	45.8405	2.72166	N.A.
Mn(CO)3M9Y3solvent	CC1=CC(=CC(=C1)N)C.COC1=C(N=CC=C1)C#C.CS(C)=O.C#O.C#O.C#O.[Mn]	46.6386	3.05649	50
Mn(CO)3M10Y3solvent	CCC1=CC=C(C=C1)N.COC1=C(N=CC=C1)C#C.CS(C)=O.C#O.C#O.C#O.[Mn]	45.1712	3.04418	50
Mn(CO)3M11Y3solvent	COC(=O)C1=CC=C(C=C1)N.COC1=C(N=CC=C1)C#C.CS(C)=O.C#O.C#O.C#O.[Mn]	27.4589	2.76068	N.A.
Mn(CO)3M12Y3solvent	NC1=C(OC)C=CC(OC)=C1.COC1=C(N=CC=C1)C#C.CS(C)=O.C#O.C#O.C#O.[Mn]	38.3092	2.79763	N.A.
Mn(CO)3M13Y3solvent	C1=CC(=CC=C1N)Br.COC1=C(N=CC=C1)C#C.CS(C)=O.C#O.C#O.C#O.[Mn]	42.6517	2.95258	N.A.
Mn(CO)3M14Y3solvent	CC1=CC(=CC(=C1Br)C)N.COC1=C(N=CC=C1)C#C.CS(C)=O.C#O.C#O.C#O.[Mn]	27.6671	3.28692	50
Mn(CO)3M15Y3solvent	CC(=O)OCC1=C(N2[C@@H]([C@@H](C2=O)N)SC1)C(=O)O.COC1=C(N=CC=C1)C#C.CS(C)=O.C#O.C#O.C#O.[Mn]	27.629	2.45702	N.A.
Mn(CO)3M16Y3solvent	CC1([C@@H](N2[C@H](S1)[C@@H](C2=O)NC(=O)[C@@H](C3=CC=CC=C3)N)C(=O)O)C.COC1=C(N=CC=C1)C#C.CS(C)=O.C#O.C#O.C#O.[Mn]	22.5464	2.68159	N.A.
Mn(CO)3M17Y3solvent	NC1=CC=C(F)C=C1.COC1=C(N=CC=C1)C#C.CS(C)=O.C#O.C#O.C#O.[Mn]	35.1296	2.75648	N.A.
Mn(CO)3M18Y3solvent	NCC1=CC=C(C)O1.COC1=C(N=CC=C1)C#C.CS(C)=O.C#O.C#O.C#O.[Mn]	56.8279	2.67225	50
Mn(CO)3M19Y3solvent	CC1=CC(=C(C(=C1)C)N)C.COC1=C(N=CC=C1)C#C.CS(C)=O.C#O.C#O.C#O.[Mn]	43.3687	3.03966	50
Mn(CO)3M20Y3solvent	COC1=C(C=CC(=C1)N)F.COC1=C(N=CC=C1)C#C.CS(C)=O.C#O.C#O.C#O.[Mn]	33.3841	2.80832	N.A.
Mn(CO)3M21Y3solvent	NC1CCCC2=C1C=CC=C2.COC1=C(N=CC=C1)C#C.CS(C)=O.C#O.C#O.C#O.[Mn]	48.9667	2.94592	50
Mn(CO)3M22Y3solvent	NCC1=CC=C(C(F)(F)F)C=C1.COC1=C(N=CC=C1)C#C.CS(C)=O.C#O.C#O.C#O.[Mn]	49.765	2.93235	50
Mn(CO)3M23Y3solvent	COC1=CC=C(C=C1)C2=CC(=CC=C2)N.COC1=C(N=CC=C1)C#C.CS(C)=O.C#O.C#O.C#O.[Mn]	30.3555	3.19372	50
Mn(CO)3M24Y3solvent	NCC1N(C(OC(C)(C)C)=O)CCC1.COC1=C(N=CC=C1)C#C.CS(C)=O.C#O.C#O.C#O.[Mn]	55.4825	2.84346	N.A.
Mn(CO)3M1Y4solvent	C=CCCCN.C#CC1=NC=C(C=C1)Br.CS(C)=O.C#O.C#O.C#O.[Mn]	7.39231	2.76549	N.A.
Mn(CO)3M2Y4solvent	CC(=O)NCCN.C#CC1=NC=C(C=C1)Br.CS(C)=O.C#O.C#O.C#O.[Mn]	89.0317	2.09389	N.A.
Mn(CO)3M3Y4solvent	C1CCC(CC1)N.C#CC1=NC=C(C=C1)Br.CS(C)=O.C#O.C#O.C#O.[Mn]	19.1096	2.87453	N.A.
Mn(CO)3M4Y4solvent	C1=CC=C(C=C1)CN.C#CC1=NC=C(C=C1)Br.CS(C)=O.C#O.C#O.C#O.[Mn]	10.8837	2.74849	N.A.
Mn(CO)3M5Y4solvent	C[C@@H](C1=CC=CC=C1)N.C#CC1=NC=C(C=C1)Br.CS(C)=O.C#O.C#O.C#O.[Mn]	11.3644	2.83525	N.A.
Mn(CO)3M6Y4solvent	C1=CC=C2C(=C1)C(=CN2)CCN.C#CC1=NC=C(C=C1)Br.CS(C)=O.C#O.C#O.C#O.[Mn]	7.76526	2.80477	N.A.
Mn(CO)3M7Y4solvent	COC1=C(C=C(C=C1)CCN)OC.C#CC1=NC=C(C=C1)Br.CS(C)=O.C#O.C#O.C#O.[Mn]	25.0973	2.68056	N.A.
Mn(CO)3M8Y4solvent	C1=CC=C(C=C1)N.C#CC1=NC=C(C=C1)Br.CS(C)=O.C#O.C#O.C#O.[Mn]	8.56561	2.72629	N.A.
Mn(CO)3M9Y4solvent	CC1=CC(=CC(=C1)N)C.C#CC1=NC=C(C=C1)Br.CS(C)=O.C#O.C#O.C#O.[Mn]	38.0446	3.0206	N.A.
Mn(CO)3M10Y4solvent	CCC1=CC=C(C=C1)N.C#CC1=NC=C(C=C1)Br.CS(C)=O.C#O.C#O.C#O.[Mn]	20.6519	3.02371	N.A.
Mn(CO)3M11Y4solvent	COC(=O)C1=CC=C(C=C1)N.C#CC1=NC=C(C=C1)Br.CS(C)=O.C#O.C#O.C#O.[Mn]	3.9517	2.77226	N.A.
Mn(CO)3M12Y4solvent	NC1=C(OC)C=CC(OC)=C1.C#CC1=NC=C(C=C1)Br.CS(C)=O.C#O.C#O.C#O.[Mn]	6.49649	2.84869	N.A.
Mn(CO)3M13Y4solvent	C1=CC(=CC=C1N)Br.C#CC1=NC=C(C=C1)Br.CS(C)=O.C#O.C#O.C#O.[Mn]	25.8656	2.92303	N.A.
Mn(CO)3M14Y4solvent	CC1=CC(=CC(=C1Br)C)N.C#CC1=NC=C(C=C1)Br.CS(C)=O.C#O.C#O.C#O.[Mn]	23.1756	3.22111	N.A.
Mn(CO)3M15Y4solvent	CC(=O)OCC1=C(N2[C@@H]([C@@H](C2=O)N)SC1)C(=O)O.C#CC1=NC=C(C=C1)Br.CS(C)=O.C#O.C#O.C#O.[Mn]	17.5199	2.51243	N.A.
Mn(CO)3M16Y4solvent	CC1([C@@H](N2[C@H](S1)[C@@H](C2=O)NC(=O)[C@@H](C3=CC=CC=C3)N)C(=O)O)C.C#CC1=NC=C(C=C1)Br.CS(C)=O.C#O.C#O.C#O.[Mn]	6.84876	4.6216	N.A.
Mn(CO)3M17Y4solvent	NC1=CC=C(F)C=C1.C#CC1=NC=C(C=C1)Br.CS(C)=O.C#O.C#O.C#O.[Mn]	8.4445	2.74763	N.A.
Mn(CO)3M18Y4solvent	NCC1=CC=C(C)O1.C#CC1=NC=C(C=C1)Br.CS(C)=O.C#O.C#O.C#O.[Mn]	9.3357	2.7241	N.A.
Mn(CO)3M19Y4solvent	CC1=CC(=C(C(=C1)C)N)C.C#CC1=NC=C(C=C1)Br.CS(C)=O.C#O.C#O.C#O.[Mn]	7.81688	3.05882	N.A.
Mn(CO)3M20Y4solvent	COC1=C(C=CC(=C1)N)F.C#CC1=NC=C(C=C1)Br.CS(C)=O.C#O.C#O.C#O.[Mn]	45.4353	2.79975	N.A.
Mn(CO)3M21Y4solvent	NC1CCCC2=C1C=CC=C2.C#CC1=NC=C(C=C1)Br.CS(C)=O.C#O.C#O.C#O.[Mn]	10.5081	2.9707	N.A.
Mn(CO)3M22Y4solvent	NCC1=CC=C(C(F)(F)F)C=C1.C#CC1=NC=C(C=C1)Br.CS(C)=O.C#O.C#O.C#O.[Mn]	24.9493	2.96797	N.A.
Mn(CO)3M23Y4solvent	COC1=CC=C(C=C1)C2=CC(=CC=C2)N.C#CC1=NC=C(C=C1)Br.CS(C)=O.C#O.C#O.C#O.[Mn]	26.3138	3.17591	N.A.
Mn(CO)3M24Y4solvent	NCC1N(C(OC(C)(C)C)=O)CCC1.C#CC1=NC=C(C=C1)Br.CS(C)=O.C#O.C#O.C#O.[Mn]	18.3129	2.90239	N.A.

## Sheet: RuCy(Tz-4-P)
Compound	Concatenated SMILES	Peak_Percentage (254 nm)	Peak_Percentage (Normalised to 100%)	MS_Retention_Time (min)	SDR activity (µM, S.Aureus)	MIC (µM, S.Aureus)
RuCyM1Y1	C=CCCCN.C#CC1=CC=CC=N1.CC1=CC=C(C(C)C)C=C1.[Ru].[Cl]	61.0484	77.7851	2.3003	N.A.	N.T.
RuCyM2Y1	CC(=O)NCCN.C#CC1=CC=CC=N1.CC1=CC=C(C(C)C)C=C1.[Ru].[Cl]	33.9651	43.3086	1.6088	N.A.	N.T.
RuCyM3Y1	C1CCC(CC1)N.C#CC1=CC=CC=N1.CC1=CC=C(C(C)C)C=C1.[Ru].[Cl]	66.0939	84.1697	2.41414	N.A.	N.T.
RuCyM4Y1	C1=CC=C(C=C1)CN.C#CC1=CC=CC=N1.CC1=CC=C(C(C)C)C=C1.[Ru].[Cl]	54.9937	70.0018	2.31948	N.A.	N.T.
RuCyM5Y1	C[C@@H](C1=CC=CC=C1)N.C#CC1=CC=CC=N1.CC1=CC=C(C(C)C)C=C1.[Ru].[Cl]	50.3201	64.0846	2.42321	N.A.	N.T.
RuCyM6Y1	C1=CC=C2C(=C1)C(=CN2)CCN.C#CC1=CC=CC=N1.CC1=CC=C(C(C)C)C=C1.[Ru].[Cl]	58.0321	73.9963	2.42555	N.A.	N.T.
RuCyM7Y1	COC1=C(C=C(C=C1)CCN)OC.C#CC1=CC=CC=N1.CC1=CC=C(C(C)C)C=C1.[Ru].[Cl]	48.3716	61.6784	2.25206	N.A.	N.T.
RuCyM8Y1	C1=CC=C(C=C1)N.C#CC1=CC=CC=N1.CC1=CC=C(C(C)C)C=C1.[Ru].[Cl]	68.5249	87.3757	2.27595	N.A.	N.T.
RuCyM9Y1	CC1=CC(=CC(=C1)N)C.C#CC1=CC=CC=N1.CC1=CC=C(C(C)C)C=C1.[Ru].[Cl]	39.2981	50.0645	2.62513	N.A.	N.T.
RuCyM10Y1	CCC1=CC=C(C=C1)N.C#CC1=CC=CC=N1.CC1=CC=C(C(C)C)C=C1.[Ru].[Cl]	78.4256	100	2.62644	N.A.	N.T.
RuCyM11Y1	COC(=O)C1=CC=C(C=C1)N.C#CC1=CC=CC=N1.CC1=CC=C(C(C)C)C=C1.[Ru].[Cl]	68.8708	87.8197	2.3502	N.A.	N.T.
RuCyM12Y1	NC1=C(OC)C=CC(OC)=C1.C#CC1=CC=CC=N1.CC1=CC=C(C(C)C)C=C1.[Ru].[Cl]	51.7041	65.7838	2.43553	N.A.	N.T.
RuCyM13Y1	C1=CC(=CC=C1N)Br.C#CC1=CC=CC=N1.CC1=CC=C(C(C)C)C=C1.[Ru].[Cl]	72.0905	91.9221	2.53475	N.A.	N.T.
RuCyM14Y1	CC1=CC(=CC(=C1Br)C)N.C#CC1=CC=CC=N1.CC1=CC=C(C(C)C)C=C1.[Ru].[Cl]	22.2356	28.2755	2.85118	50	50
RuCyM15Y1	CC(=O)OCC1=C(N2[C@@H]([C@@H](C2=O)N)SC1)C(=O)O.C#CC1=CC=CC=N1.CC1=CC=C(C(C)C)C=C1.[Ru].[Cl]	35.2824	44.7114	2.07585	N.A.	N.T.
RuCyM16Y1	CC1([C@@H](N2[C@H](S1)[C@@H](C2=O)NC(=O)[C@@H](C3=CC=CC=C3)N)C(=O)O)C.C#CC1=CC=CC=N1.CC1=CC=C(C(C)C)C=C1.[Ru].[Cl]	29.9861	38.2351	2.36562	50	50
RuCyM17Y1	NC1=CC=C(F)C=C1.C#CC1=CC=CC=N1.CC1=CC=C(C(C)C)C=C1.[Ru].[Cl]	44.6502	56.8633	2.33301	N.A.	N.T.
RuCyM18Y1	NCC1=CC=C(C)O1.C#CC1=CC=CC=N1.CC1=CC=C(C(C)C)C=C1.[Ru].[Cl]	33.4877	42.7	2.30946	N.A.	N.T.
RuCyM19Y1	CC1=CC(=C(C(=C1)C)N)C.C#CC1=CC=CC=N1.CC1=CC=C(C(C)C)C=C1.[Ru].[Cl]	38.6568	49.291	2.66998	N.A.	N.T.
RuCyM20Y1	COC1=C(C=CC(=C1)N)F.C#CC1=CC=CC=N1.CC1=CC=C(C(C)C)C=C1.[Ru].[Cl]	23.581	30.068	2.42943	N.A.	N.T.
RuCyM21Y1	NC1CCCC2=C1C=CC=C2.C#CC1=CC=CC=N1.CC1=CC=C(C(C)C)C=C1.[Ru].[Cl]	33.9004	43.2262	2.57771	N.A.	N.T.
RuCyM22Y1	NCC1=CC=C(C(F)(F)F)C=C1.C#CC1=CC=CC=N1.CC1=CC=C(C(C)C)C=C1.[Ru].[Cl]	51.2752	65.3806	2.61681	N.A.	N.T.
RuCyM23Y1	COC1=CC=C(C=C1)C2=CC(=CC=C2)N.C#CC1=CC=CC=N1.CC1=CC=C(C(C)C)C=C1.[Ru].[Cl]	23.8191	30.3716	2.82005	50	25
RuCyM24Y1	NCC1N(C(OC(C)(C)C)=O)CCC1.C#CC1=CC=CC=N1.CC1=CC=C(C(C)C)C=C1.[Ru].[Cl]	60.1572	76.7061	2.5341	N.A.	N.T.
RuCyM1Y2	C=CCCCN.CC1=NC(=CC=C1)C#C.CC1=CC=C(C(C)C)C=C1.[Ru].[Cl]	61.7097	78.6856	2.36982	N.A.	N.T.
RuCyM2Y2	CC(=O)NCCN.CC1=NC(=CC=C1)C#C.CC1=CC=C(C(C)C)C=C1.[Ru].[Cl]	48.3501	60.9905	1.70825	N.A.	N.T.
RuCyM3Y2	C1CCC(CC1)N.CC1=NC(=CC=C1)C#C.CC1=CC=C(C(C)C)C=C1.[Ru].[Cl]	59.4599	75.8169	2.48078	N.A.	N.T.
RuCyM4Y2	C1=CC=C(C=C1)CN.CC1=NC(=CC=C1)C#C.CC1=CC=C(C(C)C)C=C1.[Ru].[Cl]	69.1977	88.2336	2.38631	N.A.	N.T.
RuCyM5Y2	C[C@@H](C1=CC=CC=C1)N.CC1=NC(=CC=C1)C#C.CC1=CC=C(C(C)C)C=C1.[Ru].[Cl]	69.9688	89.2168	2.48734	N.A.	N.T.
RuCyM6Y2	C1=CC=C2C(=C1)C(=CN2)CCN.CC1=NC(=CC=C1)C#C.CC1=CC=C(C(C)C)C=C1.[Ru].[Cl]	61.1545	77.9777	2.49066	N.A.	N.T.
RuCyM7Y2	COC1=C(C=C(C=C1)CCN)OC.CC1=NC(=CC=C1)C#C.CC1=CC=C(C(C)C)C=C1.[Ru].[Cl]	66.7019	85.0512	2.30364	N.A.	N.T.
RuCyM8Y2	C1=CC=C(C=C1)N.CC1=NC(=CC=C1)C#C.CC1=CC=C(C(C)C)C=C1.[Ru].[Cl]	74.1219	94.5123	2.3473	N.A.	N.T.
RuCyM9Y2	CC1=CC(=CC(=C1)N)C.CC1=NC(=CC=C1)C#C.CC1=CC=C(C(C)C)C=C1.[Ru].[Cl]	50.1016	63.8842	2.69196	N.A.	N.T.
RuCyM10Y2	CCC1=CC=C(C=C1)N.CC1=NC(=CC=C1)C#C.CC1=CC=C(C(C)C)C=C1.[Ru].[Cl]	71.2797	90.8883	2.67674	N.A.	N.T.
RuCyM11Y2	COC(=O)C1=CC=C(C=C1)N.CC1=NC(=CC=C1)C#C.CC1=CC=C(C(C)C)C=C1.[Ru].[Cl]	70.9962	90.4747	2.41296	N.A.	N.T.
RuCyM12Y2	NC1=C(OC)C=CC(OC)=C1.CC1=NC(=CC=C1)C#C.CC1=CC=C(C(C)C)C=C1.[Ru].[Cl]	60.7534	77.4663	2.49716	N.A.	N.T.
RuCyM13Y2	C1=CC(=CC=C1N)Br.CC1=NC(=CC=C1)C#C.CC1=CC=C(C(C)C)C=C1.[Ru].[Cl]	46.2792	59.0248	2.58324	N.A.	N.T.
RuCyM14Y2	CC1=CC(=CC(=C1Br)C)N.CC1=NC(=CC=C1)C#C.CC1=CC=C(C(C)C)C=C1.[Ru].[Cl]	16.6862	21.2765	2.89696	50	50
RuCyM15Y2	CC(=O)OCC1=C(N2[C@@H]([C@@H](C2=O)N)SC1)C(=O)O.CC1=NC(=CC=C1)C#C.CC1=CC=C(C(C)C)C=C1.[Ru].[Cl]	36.1618	45.6793	2.15594	N.A.	N.T.
RuCyM16Y2	CC1([C@@H](N2[C@H](S1)[C@@H](C2=O)NC(=O)[C@@H](C3=CC=CC=C3)N)C(=O)O)C.CC1=NC(=CC=C1)C#C.CC1=CC=C(C(C)C)C=C1.[Ru].[Cl]	38.2423	48.7624	2.44654	12.5	6.25
RuCyM17Y2	NC1=CC=C(F)C=C1.CC1=NC(=CC=C1)C#C.CC1=CC=C(C(C)C)C=C1.[Ru].[Cl]	50.6963	64.6406	2.39093	N.A.	N.T.
RuCyM18Y2	NCC1=CC=C(C)O1.CC1=NC(=CC=C1)C#C.CC1=CC=C(C(C)C)C=C1.[Ru].[Cl]	48.5909	61.8793	2.38112	N.A.	N.T.
RuCyM19Y2	CC1=CC(=C(C(=C1)C)N)C.CC1=NC(=CC=C1)C#C.CC1=CC=C(C(C)C)C=C1.[Ru].[Cl]	53.0197	67.6051	2.70584	N.A.	N.T.
RuCyM20Y2	COC1=C(C=CC(=C1)N)F.CC1=NC(=CC=C1)C#C.CC1=CC=C(C(C)C)C=C1.[Ru].[Cl]	19.7813	25.201	2.49033	N.A.	N.T.
RuCyM21Y2	NC1CCCC2=C1C=CC=C2.CC1=NC(=CC=C1)C#C.CC1=CC=C(C(C)C)C=C1.[Ru].[Cl]	43.371	55.2292	2.63118	N.A.	N.T.
RuCyM22Y2	NCC1=CC=C(C(F)(F)F)C=C1.CC1=NC(=CC=C1)C#C.CC1=CC=C(C(C)C)C=C1.[Ru].[Cl]	44.7232	57.0263	2.66542	N.A.	N.T.
RuCyM23Y2	COC1=CC=C(C=C1)C2=CC(=CC=C2)N.CC1=NC(=CC=C1)C#C.CC1=CC=C(C(C)C)C=C1.[Ru].[Cl]	17.1381	21.8527	2.87096	12.5	25
RuCyM24Y2	NCC1N(C(OC(C)(C)C)=O)CCC1.CC1=NC(=CC=C1)C#C.CC1=CC=C(C(C)C)C=C1.[Ru].[Cl]	56.6745	72.2653	2.61763	N.A.	N.T.
RuCyM1Y3	C=CCCCN.COC1=C(N=CC=C1)C#C.CC1=CC=C(C(C)C)C=C1.[Ru].[Cl]	30.445	38.9342	2.4379	N.A.	N.T.
RuCyM2Y3	CC(=O)NCCN.COC1=C(N=CC=C1)C#C.CC1=CC=C(C(C)C)C=C1.[Ru].[Cl]	44.3034	56.491	1.71545	N.A.	N.T.
RuCyM3Y3	C1CCC(CC1)N.COC1=C(N=CC=C1)C#C.CC1=CC=C(C(C)C)C=C1.[Ru].[Cl]	27.3861	34.9198	2.56639	N.A.	N.T.
RuCyM4Y3	C1=CC=C(C=C1)CN.COC1=C(N=CC=C1)C#C.CC1=CC=C(C(C)C)C=C1.[Ru].[Cl]	41.1253	52.3624	2.44398	N.A.	N.T.
RuCyM5Y3	C[C@@H](C1=CC=CC=C1)N.COC1=C(N=CC=C1)C#C.CC1=CC=C(C(C)C)C=C1.[Ru].[Cl]	42.7886	54.4643	2.54974	N.A.	N.T.
RuCyM6Y3	C1=CC=C2C(=C1)C(=CN2)CCN.COC1=C(N=CC=C1)C#C.CC1=CC=C(C(C)C)C=C1.[Ru].[Cl]	37.7355	47.7887	2.52662	N.A.	N.T.
RuCyM7Y3	COC1=C(C=C(C=C1)CCN)OC.COC1=C(N=CC=C1)C#C.CC1=CC=C(C(C)C)C=C1.[Ru].[Cl]	44.6465	56.9285	2.34939	N.A.	N.T.
RuCyM8Y3	C1=CC=C(C=C1)N.COC1=C(N=CC=C1)C#C.CC1=CC=C(C(C)C)C=C1.[Ru].[Cl]	51.3192	65.4368	2.42401	N.A.	N.T.
RuCyM9Y3	CC1=CC(=CC(=C1)N)C.COC1=C(N=CC=C1)C#C.CC1=CC=C(C(C)C)C=C1.[Ru].[Cl]	40.3992	51.5128	2.76449	50	50
RuCyM10Y3	CCC1=CC=C(C=C1)N.COC1=C(N=CC=C1)C#C.CC1=CC=C(C(C)C)C=C1.[Ru].[Cl]	53.5098	68.2253	2.74713	N.A.	N.T.
RuCyM11Y3	COC(=O)C1=CC=C(C=C1)N.COC1=C(N=CC=C1)C#C.CC1=CC=C(C(C)C)C=C1.[Ru].[Cl]	45.4549	57.9592	2.47736	N.A.	N.T.
RuCyM12Y3	NC1=C(OC)C=CC(OC)=C1.COC1=C(N=CC=C1)C#C.CC1=CC=C(C(C)C)C=C1.[Ru].[Cl]	29.3529	37.4277	2.54359	N.A.	N.T.
RuCyM13Y3	C1=CC(=CC=C1N)Br.COC1=C(N=CC=C1)C#C.CC1=CC=C(C(C)C)C=C1.[Ru].[Cl]	53.5859	68.327	2.65875	N.A.	N.T.
RuCyM14Y3	CC1=CC(=CC(=C1Br)C)N.COC1=C(N=CC=C1)C#C.CC1=CC=C(C(C)C)C=C1.[Ru].[Cl]	34.6609	44.1464	2.9815	N.A.	N.T.
RuCyM15Y3	CC(=O)OCC1=C(N2[C@@H]([C@@H](C2=O)N)SC1)C(=O)O.COC1=C(N=CC=C1)C#C.CC1=CC=C(C(C)C)C=C1.[Ru].[Cl]	36.7401	46.8471	2.15047	N.A.	N.T.
RuCyM16Y3	CC1([C@@H](N2[C@H](S1)[C@@H](C2=O)NC(=O)[C@@H](C3=CC=CC=C3)N)C(=O)O)C.COC1=C(N=CC=C1)C#C.CC1=CC=C(C(C)C)C=C1.[Ru].[Cl]	29.5776	37.2358	2.44729	50	25
RuCyM17Y3	NC1=CC=C(F)C=C1.COC1=C(N=CC=C1)C#C.CC1=CC=C(C(C)C)C=C1.[Ru].[Cl]	49.862	63.5787	2.46473	N.A.	N.T.
RuCyM18Y3	NCC1=CC=C(C)O1.COC1=C(N=CC=C1)C#C.CC1=CC=C(C(C)C)C=C1.[Ru].[Cl]	44.5552	56.812	2.42224	N.A.	N.T.
RuCyM19Y3	CC1=CC(=C(C(=C1)C)N)C.COC1=C(N=CC=C1)C#C.CC1=CC=C(C(C)C)C=C1.[Ru].[Cl]	46.3029	59.0406	2.76524	N.A.	N.T.
RuCyM20Y3	COC1=C(C=CC(=C1)N)F.COC1=C(N=CC=C1)C#C.CC1=CC=C(C(C)C)C=C1.[Ru].[Cl]	46.7346	59.5909	2.54962	N.A.	N.T.
RuCyM21Y3	NC1CCCC2=C1C=CC=C2.COC1=C(N=CC=C1)C#C.CC1=CC=C(C(C)C)C=C1.[Ru].[Cl]	36.9388	47.1005	2.68692	N.A.	N.T.
RuCyM22Y3	NCC1=CC=C(C(F)(F)F)C=C1.COC1=C(N=CC=C1)C#C.CC1=CC=C(C(C)C)C=C1.[Ru].[Cl]	40.9315	52.1914	2.70473	N.A.	N.T.
RuCyM23Y3	COC1=CC=C(C=C1)C2=CC(=CC=C2)N.COC1=C(N=CC=C1)C#C.CC1=CC=C(C(C)C)C=C1.[Ru].[Cl]	10.3478	13.1778	2.93475	N.A.	N.T.
RuCyM24Y3	NCC1N(C(OC(C)(C)C)=O)CCC1.COC1=C(N=CC=C1)C#C.CC1=CC=C(C(C)C)C=C1.[Ru].[Cl]	38.5267	49.1251	2.63192	N.A.	N.T.
RuCyM1Y4	C=CCCCN.C#CC1=NC=C(C=C1)Br.CC1=CC=C(C(C)C)C=C1.[Ru].[Cl]	53.3353	68.0075	2.48328	N.A.	N.T.
RuCyM2Y4	CC(=O)NCCN.C#CC1=NC=C(C=C1)Br.CC1=CC=C(C(C)C)C=C1.[Ru].[Cl]	54.7781	69.8472	1.8548	N.A.	N.T.
RuCyM3Y4	C1CCC(CC1)N.C#CC1=NC=C(C=C1)Br.CC1=CC=C(C(C)C)C=C1.[Ru].[Cl]	50.5098	64.4215	2.58657	N.A.	N.T.
RuCyM4Y4	C1=CC=C(C=C1)CN.C#CC1=NC=C(C=C1)Br.CC1=CC=C(C(C)C)C=C1.[Ru].[Cl]	34.6504	44.1655	2.50917	N.A.	N.T.
RuCyM5Y4	C[C@@H](C1=CC=CC=C1)N.C#CC1=NC=C(C=C1)Br.CC1=CC=C(C(C)C)C=C1.[Ru].[Cl]	54.1702	69.072	2.59842	N.A.	N.T.
RuCyM6Y4	C1=CC=C2C(=C1)C(=CN2)CCN.C#CC1=NC=C(C=C1)Br.CC1=CC=C(C(C)C)C=C1.[Ru].[Cl]	39.0788	49.8291	2.58959	N.A.	N.T.
RuCyM7Y4	COC1=C(C=C(C=C1)CCN)OC.C#CC1=NC=C(C=C1)Br.CC1=CC=C(C(C)C)C=C1.[Ru].[Cl]	63.3803	80.8158	2.42117	N.A.	N.T.
RuCyM8Y4	C1=CC=C(C=C1)N.C#CC1=NC=C(C=C1)Br.CC1=CC=C(C(C)C)C=C1.[Ru].[Cl]	67.0541	85.5497	2.44812	N.A.	N.T.
RuCyM9Y4	CC1=CC(=CC(=C1)N)C.C#CC1=NC=C(C=C1)Br.CC1=CC=C(C(C)C)C=C1.[Ru].[Cl]	41.9968	53.5499	2.76704	N.A.	N.T.
RuCyM10Y4	CCC1=CC=C(C=C1)N.C#CC1=NC=C(C=C1)Br.CC1=CC=C(C(C)C)C=C1.[Ru].[Cl]	67.5688	86.1804	2.76451	N.A.	N.T.
RuCyM11Y4	COC(=O)C1=CC=C(C=C1)N.C#CC1=NC=C(C=C1)Br.CC1=CC=C(C(C)C)C=C1.[Ru].[Cl]	28.0925	35.8206	2.51127	N.A.	N.T.
RuCyM12Y4	NC1=C(OC)C=CC(OC)=C1.C#CC1=NC=C(C=C1)Br.CC1=CC=C(C(C)C)C=C1.[Ru].[Cl]	59.5814	75.9718	2.60477	N.A.	N.T.
RuCyM13Y4	C1=CC(=CC=C1N)Br.C#CC1=NC=C(C=C1)Br.CC1=CC=C(C(C)C)C=C1.[Ru].[Cl]	58.6901	74.8353	2.66764	N.A.	N.T.
RuCyM14Y4	CC1=CC(=CC(=C1Br)C)N.C#CC1=NC=C(C=C1)Br.CC1=CC=C(C(C)C)C=C1.[Ru].[Cl]	19.6974	25.1161	2.97331	50	50
RuCyM15Y4	CC(=O)OCC1=C(N2[C@@H]([C@@H](C2=O)N)SC1)C(=O)O.C#CC1=NC=C(C=C1)Br.CC1=CC=C(C(C)C)C=C1.[Ru].[Cl]	30.0628	38.3329	2.33073	N.A.	N.T.
RuCyM16Y4	CC1([C@@H](N2[C@H](S1)[C@@H](C2=O)NC(=O)[C@@H](C3=CC=CC=C3)N)C(=O)O)C.C#CC1=NC=C(C=C1)Br.CC1=CC=C(C(C)C)C=C1.[Ru].[Cl]	27.0826	34.5329	2.55991	50	25
RuCyM17Y4	NC1=CC=C(F)C=C1.C#CC1=NC=C(C=C1)Br.CC1=CC=C(C(C)C)C=C1.[Ru].[Cl]	26.1554	33.3947	2.49352	N.A.	N.T.
RuCyM18Y4	NCC1=CC=C(C)O1.C#CC1=NC=C(C=C1)Br.CC1=CC=C(C(C)C)C=C1.[Ru].[Cl]	37.0843	47.286	2.48948	N.A.	N.T.
RuCyM19Y4	CC1=CC(=C(C(=C1)C)N)C.C#CC1=NC=C(C=C1)Br.CC1=CC=C(C(C)C)C=C1.[Ru].[Cl]	31.8237	40.5611	2.81162	50	50
RuCyM20Y4	COC1=C(C=CC(=C1)N)F.C#CC1=NC=C(C=C1)Br.CC1=CC=C(C(C)C)C=C1.[Ru].[Cl]	37.2871	47.5445	2.58281	N.A.	N.T.
RuCyM21Y4	NC1CCCC2=C1C=CC=C2.C#CC1=NC=C(C=C1)Br.CC1=CC=C(C(C)C)C=C1.[Ru].[Cl]	49.2468	62.7943	2.72669	N.A.	N.T.
RuCyM22Y4	NCC1=CC=C(C(F)(F)F)C=C1.C#CC1=NC=C(C=C1)Br.CC1=CC=C(C(C)C)C=C1.[Ru].[Cl]	28.1806	35.891	2.75705	50	50
RuCyM23Y4	COC1=CC=C(C=C1)C2=CC(=CC=C2)N.C#CC1=NC=C(C=C1)Br.CC1=CC=C(C(C)C)C=C1.[Ru].[Cl]	12.4121	15.7803	2.94929	50	25
RuCyM24Y4	NCC1N(C(OC(C)(C)C)=O)CCC1.C#CC1=NC=C(C=C1)Br.CC1=CC=C(C(C)C)C=C1.[Ru].[Cl]	49.8712	63.5905	2.69558	N.A.	N.T.

## Sheet: Tz-1-MP
Compound	Concatenated SMILES	Peak_Percentage (254 nm)	MS_Retention_Time (min)	SDR activity (µM, S.Aureus)	Toxicity (Average % HEK293T growth at 50 µM)	Toxicity (Standard Deviation of HEK293T growth)
P1A1	NCC1=NC=CC=C1.C#CC1=CC=CC=C1	77.9012	2.83915	50	116.539	13.6847
P1A2	NCC1=NC=CC=C1.C#CC1=CC=C(F)C=C1	79.3421	2.94788	50	146.676	36.2456
P1A3	NCC1=NC=CC=C1.C#CC1=CC=C([N+]([O-])=O)C=C1	65.5271	3.03157	N.A.	129.622	10.8396
P1A4	NCC1=NC=CC=C1.C#CC1=CC=CC(C)=C1	81.3905	3.12341	N.A.	133.428	18.3349
P1A5	NCC1=NC=CC=C1.C#CC1=CC=C(C(C)(C)C)C=C1	78.7945	3.84122	N.A.	147.13	24.4743
P1A6	NCC1=NC=CC=C1.C#CC1=CC=C(C(F)(F)F)C=C1	82.255	3.51112	N.A.	147.82	17.4227
P1A7	NCC1=NC=CC=C1.C#CC1=CC=C(OC)C=C1	76.4636	2.79792	N.A.	133.319	31.3268
P1A8	NCC1=NC=CC=C1.C#CC1=CC=C(C(C)=O)C=C1	65.4299	2.62697	N.A.	104.684	13.3328
P1A9	NCC1=NC=CC=C1.C#CC1=CC=C(C(OC)=O)C=C1	67.1773	2.91771	N.A.	105.498	19.7118
P1A10	NCC1=NC=CC=C1.C#CC1=C2C(C=CC=C2)=CC=C1	68.0864	3.36656	N.A.	109.671	31.2443
P1A11	NCC1=NC=CC=C1.C#CC1=CC=C(Cl)C=C1	79.6991	3.29797	N.A.	107.604	9.4906
P1A12	NCC1=NC=CC=C1.COC1=CC2=CC=C(C#C)C=C2C=C1	73.5411	3.41161	N.A.	90.8975	14.3294
P2A1	NCC1=NC=C(Cl)C=C1.C#CC1=CC=CC=C1	91.5118	3.4359	50	140.527	30.4619
P2A2	NCC1=NC=C(Cl)C=C1.C#CC1=CC=C(F)C=C1	91.6415	3.52647	50	151.05	34.4222
P2A3	NCC1=NC=C(Cl)C=C1.C#CC1=CC=C([N+]([O-])=O)C=C1	69.2194	3.57748	50	134.039	11.8978
P2A4	NCC1=NC=C(Cl)C=C1.C#CC1=CC=CC(C)=C1	89.5465	3.6998	50	141.448	9.48459
P2A5	NCC1=NC=C(Cl)C=C1.C#CC1=CC=C(C(C)(C)C)C=C1	76.323	4.32701	50	145.773	25.4537
P2A6	NCC1=NC=C(Cl)C=C1.C#CC1=CC=C(C(F)(F)F)C=C1	90.5712	3.99221	50	146.552	16.9889
P2A7	NCC1=NC=C(Cl)C=C1.C#CC1=CC=C(OC)C=C1	82.0363	3.39235	50	146.78	19.6066
P2A8	NCC1=NC=C(Cl)C=C1.C#CC1=CC=C(C(C)=O)C=C1	76.4827	3.22309	50	121.511	19.7022
P2A9	NCC1=NC=C(Cl)C=C1.C#CC1=CC=C(C(OC)=O)C=C1	73.657	3.49083	50	118.621	20.9446
P2A10	NCC1=NC=C(Cl)C=C1.C#CC1=C2C(C=CC=C2)=CC=C1	67.874	3.93614	N.A.	122.912	34.0077
P2A11	NCC1=NC=C(Cl)C=C1.C#CC1=CC=C(Cl)C=C1	74.5897	3.84993	N.A.	116.755	30.0445
P2A12	NCC1=NC=C(Cl)C=C1.COC1=CC2=CC=C(C#C)C=C2C=C1	77.3963	3.91338	50	93.1882	27.313
P3A1	NCC1=NC=C(F)C=C1.C#CC1=CC=CC=C1	90.8724	3.14868	N.A.	121.645	26.2531
P3A2	NCC1=NC=C(F)C=C1.C#CC1=CC=C(F)C=C1	89.2847	3.25466	50	129.904	18.4226
P3A3	NCC1=NC=C(F)C=C1.C#CC1=CC=C([N+]([O-])=O)C=C1	64.7313	3.31187	N.A.	125.615	7.65044
P3A4	NCC1=NC=C(F)C=C1.C#CC1=CC=CC(C)=C1	88.9788	3.4314	N.A.	125.736	8.19129
P3A5	NCC1=NC=C(F)C=C1.C#CC1=CC=C(C(C)(C)C)C=C1	82.3616	4.07379	N.A.	141.48	17.2739
P3A6	NCC1=NC=C(F)C=C1.C#CC1=CC=C(C(F)(F)F)C=C1	88.8586	3.74818	N.A.	153.999	15.0547
P3A7	NCC1=NC=C(F)C=C1.C#CC1=CC=C(OC)C=C1	83.8981	3.11196	N.A.	149.47	23.4059
P3A8	NCC1=NC=C(F)C=C1.C#CC1=CC=C(C(C)=O)C=C1	85.1143	2.93977	N.A.	126.588	13.3317
P3A9	NCC1=NC=C(F)C=C1.C#CC1=CC=C(C(OC)=O)C=C1	84.7886	3.21663	N.A.	122.252	16.3665
P3A10	NCC1=NC=C(F)C=C1.C#CC1=C2C(C=CC=C2)=CC=C1	70.2306	3.64161	N.A.	108.536	21.6016
P3A11	NCC1=NC=C(F)C=C1.C#CC1=CC=C(Cl)C=C1	86.4401	3.57843	N.A.	111.442	23.2433
P3A12	NCC1=NC=C(F)C=C1.COC1=CC2=CC=C(C#C)C=C2C=C1	81.5779	3.66757	N.A.	89.4203	19.7584
P4A1	NCC1=NC=C(C)C=C1.C#CC1=CC=CC=C1	69.9108	3.0188	N.A.	63.5838	5.94355
P4A2	NCC1=NC=C(C)C=C1.C#CC1=CC=C(F)C=C1	70.7987	3.14266	N.A.	103.815	25.9967
P4A3	NCC1=NC=C(C)C=C1.C#CC1=CC=C([N+]([O-])=O)C=C1	53.6029	3.23013	N.A.	106.599	7.49655
P4A4	NCC1=NC=C(C)C=C1.C#CC1=CC=CC(C)=C1	74.4928	3.31639	N.A.	88.3941	11.6678
P4A5	NCC1=NC=C(C)C=C1.C#CC1=CC=C(C(C)(C)C)C=C1	77.4383	4.01378	N.A.	118.334	9.50039
P4A6	NCC1=NC=C(C)C=C1.C#CC1=CC=C(C(F)(F)F)C=C1	74.1505	3.68238	N.A.	117.485	5.655
P4A7	NCC1=NC=C(C)C=C1.C#CC1=CC=C(OC)C=C1	56.2001	2.98086	N.A.	151.595	11.8997
P4A8	NCC1=NC=C(C)C=C1.C#CC1=CC=C(C(C)=O)C=C1	50.4131	2.82523	N.A.	95.8894	25.7261
P4A9	NCC1=NC=C(C)C=C1.C#CC1=CC=C(C(OC)=O)C=C1	64.4434	3.11233	N.A.	90.2281	7.22759
P4A10	NCC1=NC=C(C)C=C1.C#CC1=C2C(C=CC=C2)=CC=C1	53.6191	3.55965	N.A.	101.586	21.0231
P4A11	NCC1=NC=C(C)C=C1.C#CC1=CC=C(Cl)C=C1	63.2402	3.48814	N.A.	75.133	20.44
P4A12	NCC1=NC=C(C)C=C1.COC1=CC2=CC=C(C#C)C=C2C=C1	72.1131	3.58403	N.A.	68.2846	23.6984
P5A1	NC(C)C1=NC=CC=C1.C#CC1=CC=CC=C1	91.3892	3.10307	N.A.	93.3044	17.546
P5A2	NC(C)C1=NC=CC=C1.C#CC1=CC=C(F)C=C1	88.1515	3.23474	N.A.	111.089	16.779
P5A3	NC(C)C1=NC=CC=C1.C#CC1=CC=C([N+]([O-])=O)C=C1	67.6142	3.31711	N.A.	105.33	16.6571
P5A4	NC(C)C1=NC=CC=C1.C#CC1=CC=CC(C)=C1	89.0361	3.41256	N.A.	118.488	11.7631
P5A5	NC(C)C1=NC=CC=C1.C#CC1=CC=C(C(C)(C)C)C=C1	83.5475	4.09145	N.A.	128.113	6.79839
P5A6	NC(C)C1=NC=CC=C1.C#CC1=CC=C(C(F)(F)F)C=C1	89.5905	3.77147	N.A.	130.32	11.363
P5A7	NC(C)C1=NC=CC=C1.C#CC1=CC=C(OC)C=C1	84.821	3.08	N.A.	123.189	26.1563
P5A8	NC(C)C1=NC=CC=C1.C#CC1=CC=C(C(C)=O)C=C1	69.0474	2.91599	N.A.	120.592	28.8819
P5A9	NC(C)C1=NC=CC=C1.C#CC1=CC=C(C(OC)=O)C=C1	73.2297	3.2047	N.A.	110.76	3.32503
P5A10	NC(C)C1=NC=CC=C1.C#CC1=C2C(C=CC=C2)=CC=C1	69.5089	3.64537	N.A.	111.793	6.5306
P5A11	NC(C)C1=NC=CC=C1.C#CC1=CC=C(Cl)C=C1	89.223	3.57754	N.A.	116.094	19.9779
P5A12	NC(C)C1=NC=CC=C1.COC1=CC2=CC=C(C#C)C=C2C=C1	82.3804	3.67024	N.A.	79.1306	31.01
P6A1	NC(C)(C)C1=NC=CC=C1.C#CC1=CC=CC=C1	92.9899	3.38992	N.A.	105.438	7.83904
P6A2	NC(C)(C)C1=NC=CC=C1.C#CC1=CC=C(F)C=C1	91.8534	3.53042	N.A.	109.993	14.5802
P6A3	NC(C)(C)C1=NC=CC=C1.C#CC1=CC=C([N+]([O-])=O)C=C1	78.2657	3.56337	N.A.	114.432	12.8445
P6A4	NC(C)(C)C1=NC=CC=C1.C#CC1=CC=CC(C)=C1	87.0586	3.69827	50	112.938	9.57029
P6A5	NC(C)(C)C1=NC=CC=C1.C#CC1=CC=C(C(C)(C)C)C=C1	90.8339	4.30905	N.A.	137.972	3.02632
P6A6	NC(C)(C)C1=NC=CC=C1.C#CC1=CC=C(C(F)(F)F)C=C1	93.2847	3.99661	N.A.	132.175	7.82085
P6A7	NC(C)(C)C1=NC=CC=C1.C#CC1=CC=C(OC)C=C1	93.7191	3.34855	N.A.	145.374	11.7843
P6A8	NC(C)(C)C1=NC=CC=C1.C#CC1=CC=C(C(C)=O)C=C1	86.9717	3.18846	N.A.	120.351	24.9892
P6A9	NC(C)(C)C1=NC=CC=C1.C#CC1=CC=C(C(OC)=O)C=C1	90.5098	3.47646	N.A.	117.867	4.73148
P6A10	NC(C)(C)C1=NC=CC=C1.C#CC1=C2C(C=CC=C2)=CC=C1	77.5654	3.92384	N.A.	117.011	12.2168
P6A11	NC(C)(C)C1=NC=CC=C1.C#CC1=CC=C(Cl)C=C1	93.8088	3.83946	N.A.	109.035	20.5071
P6A12	NC(C)(C)C1=NC=CC=C1.COC1=CC2=CC=C(C#C)C=C2C=C1	88.0491	3.91626	50	93.7159	31.3788
P7A1	NCC1=NC=CC(Br)=C1.C#CC1=CC=CC=C1	88.0682	3.41982	N.A.	99.4342	7.03526
P7A2	NCC1=NC=CC(Br)=C1.C#CC1=CC=C(F)C=C1	86.4909	3.51429	N.A.	111.265	7.47133
P7A3	NCC1=NC=CC(Br)=C1.C#CC1=CC=C([N+]([O-])=O)C=C1	50.2519	3.5703	N.A.	110.702	7.22514
P7A4	NCC1=NC=CC(Br)=C1.C#CC1=CC=CC(C)=C1	87.9696	3.68382	N.A.	105.194	7.55935
P7A5	NCC1=NC=CC(Br)=C1.C#CC1=CC=C(C(C)(C)C)C=C1	75.592	4.30845	50	119.702	4.98162
P7A6	NCC1=NC=CC(Br)=C1.C#CC1=CC=C(C(F)(F)F)C=C1	87.5461	3.97728	N.A.	134.43	6.2391
P7A7	NCC1=NC=CC(Br)=C1.C#CC1=CC=C(OC)C=C1	83.2919	3.37294	N.A.	131.257	15.7419
P7A8	NCC1=NC=CC(Br)=C1.C#CC1=CC=C(C(C)=O)C=C1	83.0022	3.20574	50	119.954	19.6891
P7A9	NCC1=NC=CC(Br)=C1.C#CC1=CC=C(C(OC)=O)C=C1	83.9301	3.4798	N.A.	112.037	11.5832
P7A10	NCC1=NC=CC(Br)=C1.C#CC1=C2C(C=CC=C2)=CC=C1	69.6106	3.8874	N.A.	110.56	21.3792
P7A11	NCC1=NC=CC(Br)=C1.C#CC1=CC=C(Cl)C=C1	83.2471	3.82859	N.A.	106.052	19.3671
P7A12	NCC1=NC=CC(Br)=C1.COC1=CC2=CC=C(C#C)C=C2C=C1	80.6374	3.90666	N.A.	93.8977	16.5577
P8A1	NCC1=NC=CC=N1.C#CC1=CC=CC=C1	81.8242	2.57768	50	114.139	23.8097
P8A2	NCC1=NC=CC=N1.C#CC1=CC=C(F)C=C1	80.9278	2.71638	50	104.966	9.81686
P8A3	NCC1=NC=CC=N1.C#CC1=CC=C([N+]([O-])=O)C=C1	46.5547	2.79627	50	118.478	13.2264
P8A4	NCC1=NC=CC=N1.C#CC1=CC=CC(C)=C1	77.6402	2.88781	50	106.042	3.0116
P8A5	NCC1=NC=CC=N1.C#CC1=CC=C(C(C)(C)C)C=C1	63.9493	3.63767	N.A.	124.448	10.7086
P8A6	NCC1=NC=CC=N1.C#CC1=CC=C(C(F)(F)F)C=C1	79.4956	3.30207	N.A.	128.71	14.5536
P8A7	NCC1=NC=CC=N1.C#CC1=CC=C(OC)C=C1	68.2293	2.5744	N.A.	124.254	4.01621
P8A8	NCC1=NC=CC=N1.C#CC1=CC=C(C(C)=O)C=C1	48.0482	2.39147	N.A.	116.002	23.2822
P8A9	NCC1=NC=CC=N1.C#CC1=CC=C(C(OC)=O)C=C1	55.2545	2.68864	N.A.	101.812	11.4491
P8A10	NCC1=NC=CC=N1.C#CC1=C2C(C=CC=C2)=CC=C1	52.932	3.15271	N.A.	87.5595	21.0187
P8A11	NCC1=NC=CC=N1.C#CC1=CC=C(Cl)C=C1	78.2777	3.06896	50	113.023	36.9902
P8A12	NCC1=NC=CC=N1.COC1=CC2=CC=C(C#C)C=C2C=C1	68.782	3.20538	N.A.	90.2022	12.4071

## Sheet: IrCp(Tz-1-MP)
Compound	Concatenated SMILES	Peak_Percentage (254 nm, Parent ion)	MS_Retention_Time (min, Parent ion)	Peak_Percentage (254 nm, 2+ ion)	MS_Retention_Time (min, 2+ ion)	Total Peak_Percentage
IrCpP1A1	NCC1=NC=CC=C1.C#CC1=CC=CC=C1.CC1=C(C)C(C)=C(C)C1C.[Ir].[Cl]	29.541	2.40008	19.9718	1.51873	49.5129
IrCpP1A2	NCC1=NC=CC=C1.C#CC1=CC=C(F)C=C1.CC1=C(C)C(C)=C(C)C1C.[Ir].[Cl]	28.3325	2.42507	24.1218	1.53805	52.4543
IrCpP1A3	NCC1=NC=CC=C1.C#CC1=CC=C([N+]([O-])=O)C=C1.CC1=C(C)C(C)=C(C)C1C.[Ir].[Cl]	20.5201	2.40847	23.708	1.53111	44.2281
IrCpP1A4	NCC1=NC=CC=C1.C#CC1=CC=CC(C)=C1.CC1=C(C)C(C)=C(C)C1C.[Ir].[Cl]	30.3627	2.5251	27.1422	1.65653	57.5048
IrCpP1A5	NCC1=NC=CC=C1.C#CC1=CC=C(C(C)(C)C)C=C1.CC1=C(C)C(C)=C(C)C1C.[Ir].[Cl]	28.6498	2.94175	23.575	2.083	52.2249
IrCpP1A6	NCC1=NC=CC=C1.C#CC1=CC=C(C(F)(F)F)C=C1.CC1=C(C)C(C)=C(C)C1C.[Ir].[Cl]	0.843201	4.67512	8.5037	2.21926	9.3469
IrCpP1A7	NCC1=NC=CC=C1.C#CC1=CC=C(OC)C=C1.CC1=C(C)C(C)=C(C)C1C.[Ir].[Cl]	26.3919	2.40012	28.108	1.55478	54.4999
IrCpP1A8	NCC1=NC=CC=C1.C#CC1=CC=C(C(C)=O)C=C1.CC1=C(C)C(C)=C(C)C1C.[Ir].[Cl]	24.5971	2.24178	16.1871	1.41367	40.7841
IrCpP1A9	NCC1=NC=CC=C1.C#CC1=CC=C(C(OC)=O)C=C1.CC1=C(C)C(C)=C(C)C1C.[Ir].[Cl]	25.7784	2.40008	30.9816	1.5625	56.76
IrCpP1A10	NCC1=NC=CC=C1.C#CC1=C2C(C=CC=C2)=CC=C1.CC1=C(C)C(C)=C(C)C1C.[Ir].[Cl]	18.4268	2.6584	20.9594	1.80445	39.3862
IrCpP1A11	NCC1=NC=CC=C1.C#CC1=CC=C(Cl)C=C1.CC1=C(C)C(C)=C(C)C1C.[Ir].[Cl]	21.0325	2.59173	31.6292	1.72614	52.6618
IrCpP1A12	NCC1=NC=CC=C1.COC1=CC2=CC=C(C#C)C=C2C=C1.CC1=C(C)C(C)=C(C)C1C.[Ir].[Cl]	26.1346	2.7084	29.5684	1.88339	55.7031
IrCpP2A1	NCC1=NC=C(Cl)C=C1.C#CC1=CC=CC=C1.CC1=C(C)C(C)=C(C)C1C.[Ir].[Cl]	27.9757	2.54175	18.274	1.4938	46.2497
IrCpP2A2	NCC1=NC=C(Cl)C=C1.C#CC1=CC=C(F)C=C1.CC1=C(C)C(C)=C(C)C1C.[Ir].[Cl]	27.679	2.58343	21.7222	1.56062	49.4012
IrCpP2A3	NCC1=NC=C(Cl)C=C1.C#CC1=CC=C([N+]([O-])=O)C=C1.CC1=C(C)C(C)=C(C)C1C.[Ir].[Cl]	27.9326	2.58345	19.29	1.54608	47.2226
IrCpP2A4	NCC1=NC=C(Cl)C=C1.C#CC1=CC=CC(C)=C1.CC1=C(C)C(C)=C(C)C1C.[Ir].[Cl]	26.3816	2.6834	22.4843	1.67522	48.866
IrCpP2A5	NCC1=NC=C(Cl)C=C1.C#CC1=CC=C(C(C)(C)C)C=C1.CC1=C(C)C(C)=C(C)C1C.[Ir].[Cl]	24.1519	3.07508	16.4711	2.11303	40.623
IrCpP2A6	NCC1=NC=C(Cl)C=C1.C#CC1=CC=C(C(F)(F)F)C=C1.CC1=C(C)C(C)=C(C)C1C.[Ir].[Cl]	18.9888	2.84173	20.9696	1.87932	39.9585
IrCpP2A7	NCC1=NC=C(Cl)C=C1.C#CC1=CC=C(OC)C=C1.CC1=C(C)C(C)=C(C)C1C.[Ir].[Cl]	27.2518	2.55845	24.3196	1.55536	51.5714
IrCpP2A8	NCC1=NC=C(Cl)C=C1.C#CC1=CC=C(C(C)=O)C=C1.CC1=C(C)C(C)=C(C)C1C.[Ir].[Cl]	29.5305	2.4334	14.2934	1.42586	43.8239
IrCpP2A9	NCC1=NC=C(Cl)C=C1.C#CC1=CC=C(C(OC)=O)C=C1.CC1=C(C)C(C)=C(C)C1C.[Ir].[Cl]	27.8743	2.55842	19.7532	1.58326	47.6275
IrCpP2A10	NCC1=NC=C(Cl)C=C1.C#CC1=C2C(C=CC=C2)=CC=C1.CC1=C(C)C(C)=C(C)C1C.[Ir].[Cl]	23.7841	2.80008	17.758	1.82393	41.542
IrCpP2A11	NCC1=NC=C(Cl)C=C1.C#CC1=CC=C(Cl)C=C1.CC1=C(C)C(C)=C(C)C1C.[Ir].[Cl]	24.0111	2.74173	23.1945	1.742	47.2056
IrCpP2A12	NCC1=NC=C(Cl)C=C1.COC1=CC2=CC=C(C#C)C=C2C=C1.CC1=C(C)C(C)=C(C)C1C.[Ir].[Cl]	29.1621	2.85008	18.6265	1.92669	47.7887
IrCpP3A1	NCC1=NC=C(F)C=C1.C#CC1=CC=CC=C1.CC1=C(C)C(C)=C(C)C1C.[Ir].[Cl]	9.57291	2.45008	32.1656	1.45688	41.7386
IrCpP3A2	NCC1=NC=C(F)C=C1.C#CC1=CC=C(F)C=C1.CC1=C(C)C(C)=C(C)C1C.[Ir].[Cl]	12.4513	2.5001	39.89	1.51946	52.3413
IrCpP3A3	NCC1=NC=C(F)C=C1.C#CC1=CC=C([N+]([O-])=O)C=C1.CC1=C(C)C(C)=C(C)C1C.[Ir].[Cl]	13.3198	2.4834	31.1433	1.51624	44.4631
IrCpP3A4	NCC1=NC=C(F)C=C1.C#CC1=CC=CC(C)=C1.CC1=C(C)C(C)=C(C)C1C.[Ir].[Cl]	12.6517	2.6084	47.0587	1.6413	59.7105
IrCpP3A5	NCC1=NC=C(F)C=C1.C#CC1=CC=C(C(C)(C)C)C=C1.CC1=C(C)C(C)=C(C)C1C.[Ir].[Cl]	8.38179	3.00007	34.1271	2.07778	42.5089
IrCpP3A6	NCC1=NC=C(F)C=C1.C#CC1=CC=C(C(F)(F)F)C=C1.CC1=C(C)C(C)=C(C)C1C.[Ir].[Cl]	9.21672	2.75843	35.5245	1.84231	44.7412
IrCpP3A7	NCC1=NC=C(F)C=C1.C#CC1=CC=C(OC)C=C1.CC1=C(C)C(C)=C(C)C1C.[Ir].[Cl]	12.584	2.46677	44.168	1.51595	56.752
IrCpP3A8	NCC1=NC=C(F)C=C1.C#CC1=CC=C(C(C)=O)C=C1.CC1=C(C)C(C)=C(C)C1C.[Ir].[Cl]	13.7953	2.31677	31.6774	1.38421	45.4727
IrCpP3A9	NCC1=NC=C(F)C=C1.C#CC1=CC=C(C(OC)=O)C=C1.CC1=C(C)C(C)=C(C)C1C.[Ir].[Cl]	12.4501	2.46677	46.0111	1.54339	58.4612
IrCpP3A10	NCC1=NC=C(F)C=C1.C#CC1=C2C(C=CC=C2)=CC=C1.CC1=C(C)C(C)=C(C)C1C.[Ir].[Cl]	9.01582	2.71678	28.2396	1.78883	37.2554
IrCpP3A11	NCC1=NC=C(F)C=C1.C#CC1=CC=C(Cl)C=C1.CC1=C(C)C(C)=C(C)C1C.[Ir].[Cl]	11.2899	2.65842	46.5833	1.70113	57.8732
IrCpP3A12	NCC1=NC=C(F)C=C1.COC1=CC2=CC=C(C#C)C=C2C=C1.CC1=C(C)C(C)=C(C)C1C.[Ir].[Cl]	11.3841	2.76675	42.2805	1.87626	53.6646
IrCpP4A1	NCC1=NC=C(C)C=C1.C#CC1=CC=CC=C1.CC1=C(C)C(C)=C(C)C1C.[Ir].[Cl]	10.1186	2.5001	43.4844	1.53206	53.603
IrCpP4A2	NCC1=NC=C(C)C=C1.C#CC1=CC=C(F)C=C1.CC1=C(C)C(C)=C(C)C1C.[Ir].[Cl]	9.08583	2.54178	40.9365	1.60164	50.0223
IrCpP4A3	NCC1=NC=C(C)C=C1.C#CC1=CC=C([N+]([O-])=O)C=C1.CC1=C(C)C(C)=C(C)C1C.[Ir].[Cl]	11.6407	2.52512	29.1846	1.58459	40.8253
IrCpP4A4	NCC1=NC=C(C)C=C1.C#CC1=CC=CC(C)=C1.CC1=C(C)C(C)=C(C)C1C.[Ir].[Cl]	13.1463	2.6501	42.6744	1.71876	55.8207
IrCpP4A5	NCC1=NC=C(C)C=C1.C#CC1=CC=C(C(C)(C)C)C=C1.CC1=C(C)C(C)=C(C)C1C.[Ir].[Cl]	12.1672	3.0334	44.8172	2.14129	56.9843
IrCpP4A6	NCC1=NC=C(C)C=C1.C#CC1=CC=C(C(F)(F)F)C=C1.CC1=C(C)C(C)=C(C)C1C.[Ir].[Cl]	8.30682	2.79173	43.9488	1.90085	52.2556
IrCpP4A7	NCC1=NC=C(C)C=C1.C#CC1=CC=C(OC)C=C1.CC1=C(C)C(C)=C(C)C1C.[Ir].[Cl]	9.1788	2.51673	40.2789	1.59047	49.4577
IrCpP4A8	NCC1=NC=C(C)C=C1.C#CC1=CC=C(C(C)=O)C=C1.CC1=C(C)C(C)=C(C)C1C.[Ir].[Cl]	15.5524	2.36675	27.0002	1.47231	42.5526
IrCpP4A9	NCC1=NC=C(C)C=C1.C#CC1=CC=C(C(OC)=O)C=C1.CC1=C(C)C(C)=C(C)C1C.[Ir].[Cl]	13.8685	2.5084	40.9742	1.60776	54.8427
IrCpP4A10	NCC1=NC=C(C)C=C1.C#CC1=C2C(C=CC=C2)=CC=C1.CC1=C(C)C(C)=C(C)C1C.[Ir].[Cl]	16.6939	2.75008	38.655	1.84886	55.3489
IrCpP4A11	NCC1=NC=C(C)C=C1.C#CC1=CC=C(Cl)C=C1.CC1=C(C)C(C)=C(C)C1C.[Ir].[Cl]	13.0029	2.70007	51.6445	1.76524	64.6474
IrCpP4A12	NCC1=NC=C(C)C=C1.COC1=CC2=CC=C(C#C)C=C2C=C1.CC1=C(C)C(C)=C(C)C1C.[Ir].[Cl]	15.4689	2.8084	48.744	1.9465	64.2128
IrCpP5A1	NC(C)C1=NC=CC=C1.C#CC1=CC=CC=C1.CC1=C(C)C(C)=C(C)C1C.[Ir].[Cl]	12.678	2.45845	52.1451	1.54001	64.823
IrCpP5A2	NC(C)C1=NC=CC=C1.C#CC1=CC=C(F)C=C1.CC1=C(C)C(C)=C(C)C1C.[Ir].[Cl]	12.4107	2.5084	52.293	1.60305	64.7037
IrCpP5A3	NC(C)C1=NC=CC=C1.C#CC1=CC=C([N+]([O-])=O)C=C1.CC1=C(C)C(C)=C(C)C1C.[Ir].[Cl]	13.128	2.48342	41.0944	1.58455	54.2224
IrCpP5A4	NC(C)C1=NC=CC=C1.C#CC1=CC=CC(C)=C1.CC1=C(C)C(C)=C(C)C1C.[Ir].[Cl]	10.9778	2.61677	49.9301	1.71522	60.908
IrCpP5A5	NC(C)C1=NC=CC=C1.C#CC1=CC=C(C(C)(C)C)C=C1.CC1=C(C)C(C)=C(C)C1C.[Ir].[Cl]	11.5041	3.01678	53.8005	2.12743	65.3046
IrCpP5A6	NC(C)C1=NC=CC=C1.C#CC1=CC=C(C(F)(F)F)C=C1.CC1=C(C)C(C)=C(C)C1C.[Ir].[Cl]	7.46684	2.77507	45.3266	1.91374	52.7934
IrCpP5A7	NC(C)C1=NC=CC=C1.C#CC1=CC=C(OC)C=C1.CC1=C(C)C(C)=C(C)C1C.[Ir].[Cl]	13.0494	2.47512	55.8539	1.59321	68.9033
IrCpP5A8	NC(C)C1=NC=CC=C1.C#CC1=CC=C(C(C)=O)C=C1.CC1=C(C)C(C)=C(C)C1C.[Ir].[Cl]	12.7392	2.32512	48.1222	1.47143	60.8614
IrCpP5A9	NC(C)C1=NC=CC=C1.C#CC1=CC=C(C(OC)=O)C=C1.CC1=C(C)C(C)=C(C)C1C.[Ir].[Cl]	12.5417	2.47508	50.7255	1.61042	63.2672
IrCpP5A10	NC(C)C1=NC=CC=C1.C#CC1=C2C(C=CC=C2)=CC=C1.CC1=C(C)C(C)=C(C)C1C.[Ir].[Cl]	9.63127	2.7251	34.8663	1.84331	44.4976
IrCpP5A11	NC(C)C1=NC=CC=C1.C#CC1=CC=C(Cl)C=C1.CC1=C(C)C(C)=C(C)C1C.[Ir].[Cl]	8.42986	2.6834	50.5741	1.76891	59.0039
IrCpP5A12	NC(C)C1=NC=CC=C1.COC1=CC2=CC=C(C#C)C=C2C=C1.CC1=C(C)C(C)=C(C)C1C.[Ir].[Cl]	10.4713	2.77508	39.6164	1.93713	50.0878
IrCpP6A1	NC(C)(C)C1=NC=CC=C1.C#CC1=CC=CC=C1.CC1=C(C)C(C)=C(C)C1C.[Ir].[Cl]	3.57024	2.71673	4.76265	1.66895	8.33289
IrCpP6A2	NC(C)(C)C1=NC=CC=C1.C#CC1=CC=C(F)C=C1.CC1=C(C)C(C)=C(C)C1C.[Ir].[Cl]	2.58429	2.61678	4.85573	1.72536	7.44002
IrCpP6A3	NC(C)(C)C1=NC=CC=C1.C#CC1=CC=C([N+]([O-])=O)C=C1.CC1=C(C)C(C)=C(C)C1C.[Ir].[Cl]	8.05921	2.57508	7.6917	1.71011	15.7509
IrCpP6A4	NC(C)(C)C1=NC=CC=C1.C#CC1=CC=CC(C)=C1.CC1=C(C)C(C)=C(C)C1C.[Ir].[Cl]	4.62155	2.85008	4.73585	1.83878	9.3574
IrCpP6A5	NC(C)(C)C1=NC=CC=C1.C#CC1=CC=C(C(C)(C)C)C=C1.CC1=C(C)C(C)=C(C)C1C.[Ir].[Cl]	4.87681	3.1834	3.25053	2.22187	8.12734
IrCpP6A6	NC(C)(C)C1=NC=CC=C1.C#CC1=CC=C(C(F)(F)F)C=C1.CC1=C(C)C(C)=C(C)C1C.[Ir].[Cl]	1.54105	2.85007	3.08332	2.00321	4.62438
IrCpP6A7	NC(C)(C)C1=NC=CC=C1.C#CC1=CC=C(OC)C=C1.CC1=C(C)C(C)=C(C)C1C.[Ir].[Cl]	3.03871	2.72507	6.13143	1.72233	9.17013
IrCpP6A8	NC(C)(C)C1=NC=CC=C1.C#CC1=CC=C(C(C)=O)C=C1.CC1=C(C)C(C)=C(C)C1C.[Ir].[Cl]	4.26996	2.55845	5.38064	1.58852	9.6506
IrCpP6A9	NC(C)(C)C1=NC=CC=C1.C#CC1=CC=C(C(OC)=O)C=C1.CC1=C(C)C(C)=C(C)C1C.[Ir].[Cl]	2.86593	2.55842	5.37792	1.72323	8.24385
IrCpP6A10	NC(C)(C)C1=NC=CC=C1.C#CC1=C2C(C=CC=C2)=CC=C1.CC1=C(C)C(C)=C(C)C1C.[Ir].[Cl]	29.4347	2.99177	3.34341	1.94311	32.7781
IrCpP6A11	NC(C)(C)C1=NC=CC=C1.C#CC1=CC=C(Cl)C=C1.CC1=C(C)C(C)=C(C)C1C.[Ir].[Cl]	2.02072	2.7584	4.87734	1.87769	6.89806
IrCpP6A12	NC(C)(C)C1=NC=CC=C1.COC1=CC2=CC=C(C#C)C=C2C=C1.CC1=C(C)C(C)=C(C)C1C.[Ir].[Cl]	8.73696	2.86675	3.27232	2.03525	12.0093
IrCpP7A1	NCC1=NC=CC(Br)=C1.C#CC1=CC=CC=C1.CC1=C(C)C(C)=C(C)C1C.[Ir].[Cl]	13.0563	2.5584	30.8949	1.53937	43.9512
IrCpP7A2	NCC1=NC=CC(Br)=C1.C#CC1=CC=C(F)C=C1.CC1=C(C)C(C)=C(C)C1C.[Ir].[Cl]	14.1235	2.59173	29.8066	1.59895	43.9301
IrCpP7A3	NCC1=NC=CC(Br)=C1.C#CC1=CC=C([N+]([O-])=O)C=C1.CC1=C(C)C(C)=C(C)C1C.[Ir].[Cl]	13.1184	2.59178	22.2775	1.5994	35.3959
IrCpP7A4	NCC1=NC=CC(Br)=C1.C#CC1=CC=CC(C)=C1.CC1=C(C)C(C)=C(C)C1C.[Ir].[Cl]	14.6934	2.71677	35.2068	1.72501	49.9003
IrCpP7A5	NCC1=NC=CC(Br)=C1.C#CC1=CC=C(C(C)(C)C)C=C1.CC1=C(C)C(C)=C(C)C1C.[Ir].[Cl]	10.6809	3.08345	36.9423	2.14906	47.6232
IrCpP7A6	NCC1=NC=CC(Br)=C1.C#CC1=CC=C(C(F)(F)F)C=C1.CC1=C(C)C(C)=C(C)C1C.[Ir].[Cl]	8.33941	2.8501	23.8136	1.91697	32.153
IrCpP7A7	NCC1=NC=CC(Br)=C1.C#CC1=CC=C(OC)C=C1.CC1=C(C)C(C)=C(C)C1C.[Ir].[Cl]	13.9229	2.57508	32.2262	1.60413	46.1491
IrCpP7A8	NCC1=NC=CC(Br)=C1.C#CC1=CC=C(C(C)=O)C=C1.CC1=C(C)C(C)=C(C)C1C.[Ir].[Cl]	16.6332	2.42508	32.1839	1.46024	48.8171
IrCpP7A9	NCC1=NC=CC(Br)=C1.C#CC1=CC=C(C(OC)=O)C=C1.CC1=C(C)C(C)=C(C)C1C.[Ir].[Cl]	14.6314	2.55842	41.3758	1.61294	56.0071
IrCpP7A10	NCC1=NC=CC(Br)=C1.C#CC1=C2C(C=CC=C2)=CC=C1.CC1=C(C)C(C)=C(C)C1C.[Ir].[Cl]	13.1163	2.80845	28.1365	1.86467	41.2528
IrCpP7A11	NCC1=NC=CC(Br)=C1.C#CC1=CC=C(Cl)C=C1.CC1=C(C)C(C)=C(C)C1C.[Ir].[Cl]	11.8531	2.75007	41.1736	1.78276	53.0267
IrCpP7A12	NCC1=NC=CC(Br)=C1.COC1=CC2=CC=C(C#C)C=C2C=C1.CC1=C(C)C(C)=C(C)C1C.[Ir].[Cl]	17.273	2.85845	34.8379	1.95183	52.1109
IrCpP8A1	NCC1=NC=CC=N1.C#CC1=CC=CC=C1.CC1=C(C)C(C)=C(C)C1C.[Ir].[Cl]	18.4835	2.32508	20.2139	1.428	38.6974
IrCpP8A2	NCC1=NC=CC=N1.C#CC1=CC=C(F)C=C1.CC1=C(C)C(C)=C(C)C1C.[Ir].[Cl]	18.0299	2.37512	20.6196	1.49359	38.6495
IrCpP8A3	NCC1=NC=CC=N1.C#CC1=CC=C([N+]([O-])=O)C=C1.CC1=C(C)C(C)=C(C)C1C.[Ir].[Cl]	18.616	2.35012	13.9343	1.48346	32.5503
IrCpP8A4	NCC1=NC=CC=N1.C#CC1=CC=CC(C)=C1.CC1=C(C)C(C)=C(C)C1C.[Ir].[Cl]	14.9722	2.49178	23.7534	1.63481	38.7256
IrCpP8A5	NCC1=NC=CC=N1.C#CC1=CC=C(C(C)(C)C)C=C1.CC1=C(C)C(C)=C(C)C1C.[Ir].[Cl]	9.25273	2.9084	23.8224	2.06767	33.0752
IrCpP8A6	NCC1=NC=CC=N1.C#CC1=CC=C(C(F)(F)F)C=C1.CC1=C(C)C(C)=C(C)C1C.[Ir].[Cl]	16.2665	2.65842	20.94	1.83178	37.2065
IrCpP8A7	NCC1=NC=CC=N1.C#CC1=CC=C(OC)C=C1.CC1=C(C)C(C)=C(C)C1C.[Ir].[Cl]	19.3194	2.34178	19.4651	1.50081	38.7845
IrCpP8A8	NCC1=NC=CC=N1.C#CC1=CC=C(C(C)=O)C=C1.CC1=C(C)C(C)=C(C)C1C.[Ir].[Cl]	22.0252	2.1751	19.1553	1.35644	41.1805
IrCpP8A9	NCC1=NC=CC=N1.C#CC1=CC=C(C(OC)=O)C=C1.CC1=C(C)C(C)=C(C)C1C.[Ir].[Cl]	15.7855	2.3334	24.3686	1.51438	40.1541
IrCpP8A10	NCC1=NC=CC=N1.C#CC1=C2C(C=CC=C2)=CC=C1.CC1=C(C)C(C)=C(C)C1C.[Ir].[Cl]	13.9126	2.61677	15.0013	1.78384	28.9139
IrCpP8A11	NCC1=NC=CC=N1.C#CC1=CC=C(Cl)C=C1.CC1=C(C)C(C)=C(C)C1C.[Ir].[Cl]	13.1433	2.55007	23.9391	1.68917	37.0824
IrCpP8A12	NCC1=NC=CC=N1.COC1=CC2=CC=C(C#C)C=C2C=C1.CC1=C(C)C(C)=C(C)C1C.[Ir].[Cl]	15.5171	2.66678	18.1403	1.86596	33.6574

[truncated: 1 more sheets: RuCy(Tz-1-MP) ]
